# Supplementary material for: Genomic diversity and evolutionary patterns of Edwardsiella ictaluri affecting farmed striped catfish (Pangasianodon hypophthalmus) in Vietnam over 20 years
Source: Microb Genom. 2025 Feb 19;11(2):001368. doi: 10.1099/mgen.0.001368 (PMC11840174; doi:10.1099/mgen.0.001368)
Supplement: Uncited Supplementary Material 1. [file mgen-11-01368-s001.xlsx]

## Sheet: Index
	Figure/Table	Description
	Table S1	Representative Edwardsiella ictaluri genomes
	Table S2	Core- and pan-genome of Vietnamese E. ictaluri isolates
	Table S3	Sequence type of global E. ictaluri isolates
	Table S4	Average nucleotide identity values of global E. ictaluri isolates
	Table S5	Putative plasmids detected in Vietnamese E. ictaluri isolates
	Table S6	Virulence genes detected in Vietnamese E. ictaluri isolates
	Figure S1	Vietnamese E. ictaluri core- and pan-genome plot
	Figure S2	Dot plot analysis of a 4.0-4.8 Kb plasmid in Vietnamese E. ictaluri isolates
	Figure S3	Dot plot analysis of a IncA/C2_1-type plasmid in Vietnamese E. ictaluri isolates
	Figure S4	Dot plot analysis of a 36.7 Kb plasmid in Vietnamese E. ictaluri isolates
	Figure S5	Dot plot analysis of a 2.2-9.8 Kb plasmid in Vietnamese E. ictaluri isolates
	Figure S6	Dot plot analysis of a 68-85 Kb plasmid in Vietnamese E. ictaluri isolates

## Sheet: Table S1
	Table S1. Representative Edwardsiella ictaluri genomes included in this study for comparison.
	Accession	Assembly Level	Isolare	Year	Country	Host	Size (Mbp)	Coverage (X)	GC %	CDSs (total)	rRNA genes	tRNA genes
	GCF_025665375.1	Complete Genome	669	2018	China	Tachysurus fulvidraco	3.77121	661.16	57.5	3446	25	97
	GCF_030347235.1	Complete Genome	YCH	2013	China	Tachysurus fulvidraco	3.78932	970	57.5	3485	25	99
	GCF_030297435.1	Complete Genome	KB20921	2020	Japan	Plecoglossus altivelis	3.77194	136	57.5	3445	25	96
	GCF_030297455.1	Complete Genome	KH201010	2020	Japan	Plecoglossus altivelis	3.77195	177	57.5	3447	25	96
	GCF_030297415.1	Complete Genome	KH20906	2020	Japan	Plecoglossus altivelis	3.73866	143	57.5	3426	28	96
	GCF_016070975.1	Complete Genome	T1-1	2015	Thailand	Pangasianodon hypophthalmus	3.7874	90.8	57.5	3541	25	97
	GCF_003054425.1	Complete Genome	MS-17-156	2017	USA	Ictalurus spp.	3.83703	441.68	57	3672	25	98
	GCF_029633985.1	Complete Genome	13 TAL-140 K3	2013	USA	Danio rerio	3.8268	122	57.5	3589	28	99
	GCF_029634055.1	Complete Genome	S15-163	2015	USA	Ictalurus spp.	3.82891	68	57	3727	25	97
	GCF_003074995.2	Complete Genome	S07-698	2007	USA	Ictalurus spp.	3.83379	177	57.5	3505	25	97
	GCF_029634015.1	Complete Genome	S00-1912	2000	USA	Ictalurus spp.	3.83528	43	57.5	3603	25	98
	GCF_003058405.2	Complete Genome	S97-773	1997	USA	Ictalurus spp.	3.83182	64	57.5	3508	25	97
	GCF_000022885.2	Complete Genome	93-146	1993	USA	Ictalurus spp.	3.8123	-	57.5	3478	25	94
	GCF_002076875.1	Complete Genome	RUSVM-1	2012	USA	Oreochromis niloticus	3.63064	218	57.5	3261	25	92
	GCF_016070795.1	Complete Genome	2234	2016	Vietnam	Oreochromis niloticus	3.70532	136.77	57	3470	28	95
	Host species designated as Ictalurus spp. include Ictalurus furcatus, Ictalurus punctatus and hybrid catfish (Ictalurus furcatus x Ictalurus punctatus).
	- No Data

## Sheet: Table S2
	Table S2. Core and accessory genes detected in Edwardsiella ictaluri isolates recovered from Pangasianodon hypophthalmus in Vietnam between 2001 and 2021.
	Gene	Non-unique Gene name	Annotation	No. isolates	No. sequences	Component	Ei-104	Ei-103	Ei-84	Ei-80	Ei-77cfu1pp	Ei-71	Ei-69	Ei-85	Ei-89cfu1pp	Ei-90	Ei-96cfu2	Ei-62	Ei-64	Ei-60	Ei-59	Ei-57	Ei-54	Ei-VN5	Ei-110066	Ei-47	Ei-39shipment9	Ei-40shipment7	Ei-46	Ei-45	Ei-E137	Ei-E126	Ei-255	Ei-VN2C02	Ei-180	Ei-224	Ei-31
	mutM		bifunctional DNA-formamidopyrimidine glycosylase/DNA-(apurinic or apyrimidinic site) lyase	31	31	Core	+	+	+	+	+	+	+	+	+	+	+	+	+	+	+	+	+	+	+	+	+	+	+	+	+	+	+	+	+	+	+
	group_1008		IS3 family transposase	31	31	Core	+	+	+	+	+	+	+	+	+	+	+	+	+	+	+	+	+	+	+	+	+	+	+	+	+	+	+	+	+	+	+
	group_1009		class I SAM-dependent methyltransferase	31	31	Core	+	+	+	+	+	+	+	+	+	+	+	+	+	+	+	+	+	+	+	+	+	+	+	+	+	+	+	+	+	+	+
	tssJ		type VI secretion system lipoprotein TssJ	31	31	Core	+	+	+	+	+	+	+	+	+	+	+	+	+	+	+	+	+	+	+	+	+	+	+	+	+	+	+	+	+	+	+
	fliI		flagellar protein export ATPase FliI	31	31	Core	+	+	+	+	+	+	+	+	+	+	+	+	+	+	+	+	+	+	+	+	+	+	+	+	+	+	+	+	+	+	+
	nagZ		beta-N-acetylhexosaminidase	31	31	Core	+	+	+	+	+	+	+	+	+	+	+	+	+	+	+	+	+	+	+	+	+	+	+	+	+	+	+	+	+	+	+
	aroG		3-deoxy-7-phosphoheptulonate synthase AroG	31	31	Core	+	+	+	+	+	+	+	+	+	+	+	+	+	+	+	+	+	+	+	+	+	+	+	+	+	+	+	+	+	+	+
	group_1014		CPBP family intramembrane metalloprotease	31	31	Core	+	+	+	+	+	+	+	+	+	+	+	+	+	+	+	+	+	+	+	+	+	+	+	+	+	+	+	+	+	+	+
	group_1015		MFS transporter	31	31	Core	+	+	+	+	+	+	+	+	+	+	+	+	+	+	+	+	+	+	+	+	+	+	+	+	+	+	+	+	+	+	+
	ompA		porin OmpA	31	31	Core	+	+	+	+	+	+	+	+	+	+	+	+	+	+	+	+	+	+	+	+	+	+	+	+	+	+	+	+	+	+	+
	caiB		L-carnitine CoA-transferase	31	31	Core	+	+	+	+	+	+	+	+	+	+	+	+	+	+	+	+	+	+	+	+	+	+	+	+	+	+	+	+	+	+	+
	group_1018		type II toxin-antitoxin system RelE/ParE family toxin	31	31	Core	+	+	+	+	+	+	+	+	+	+	+	+	+	+	+	+	+	+	+	+	+	+	+	+	+	+	+	+	+	+	+
	group_1019		ParB/RepB/Spo0J family partition protein	31	31	Core	+	+	+	+	+	+	+	+	+	+	+	+	+	+	+	+	+	+	+	+	+	+	+	+	+	+	+	+	+	+	+
	trpS_2		tryptophan--tRNA ligase	31	31	Core	+	+	+	+	+	+	+	+	+	+	+	+	+	+	+	+	+	+	+	+	+	+	+	+	+	+	+	+	+	+	+
	ftsP		cell division protein FtsP	31	31	Core	+	+	+	+	+	+	+	+	+	+	+	+	+	+	+	+	+	+	+	+	+	+	+	+	+	+	+	+	+	+	+
	group_1022		EamA family transporter	31	31	Core	+	+	+	+	+	+	+	+	+	+	+	+	+	+	+	+	+	+	+	+	+	+	+	+	+	+	+	+	+	+	+
	atoS		two-component system sensor histidine kinase AtoS	31	31	Core	+	+	+	+	+	+	+	+	+	+	+	+	+	+	+	+	+	+	+	+	+	+	+	+	+	+	+	+	+	+	+
	group_1024		flagellar protein FlhE	31	31	Core	+	+	+	+	+	+	+	+	+	+	+	+	+	+	+	+	+	+	+	+	+	+	+	+	+	+	+	+	+	+	+
	group_1025		methionine ABC transporter permease MetI	31	31	Core	+	+	+	+	+	+	+	+	+	+	+	+	+	+	+	+	+	+	+	+	+	+	+	+	+	+	+	+	+	+	+
	hns		DNA-binding transcriptional regulator H-NS	31	31	Core	+	+	+	+	+	+	+	+	+	+	+	+	+	+	+	+	+	+	+	+	+	+	+	+	+	+	+	+	+	+	+
	tatD		3'-5' ssDNA/RNA exonuclease TatD	31	31	Core	+	+	+	+	+	+	+	+	+	+	+	+	+	+	+	+	+	+	+	+	+	+	+	+	+	+	+	+	+	+	+
	group_1028		ArsC family reductase	31	31	Core	+	+	+	+	+	+	+	+	+	+	+	+	+	+	+	+	+	+	+	+	+	+	+	+	+	+	+	+	+	+	+
	group_1029		ABC transporter ATP-binding protein	31	31	Core	+	+	+	+	+	+	+	+	+	+	+	+	+	+	+	+	+	+	+	+	+	+	+	+	+	+	+	+	+	+	+
	group_103		IS3 family transposase	31	31	Core	+	+	+	+	+	+	+	+	+	+	+	+	+	+	+	+	+	+	+	+	+	+	+	+	+	+	+	+	+	+	+
	metC		cystathionine beta-lyase	31	31	Core	+	+	+	+	+	+	+	+	+	+	+	+	+	+	+	+	+	+	+	+	+	+	+	+	+	+	+	+	+	+	+
	group_1031		sugar efflux transporter	31	31	Core	+	+	+	+	+	+	+	+	+	+	+	+	+	+	+	+	+	+	+	+	+	+	+	+	+	+	+	+	+	+	+
	group_1032		YggL family protein	31	31	Core	+	+	+	+	+	+	+	+	+	+	+	+	+	+	+	+	+	+	+	+	+	+	+	+	+	+	+	+	+	+	+
	ilvC		ketol-acid reductoisomerase	31	31	Core	+	+	+	+	+	+	+	+	+	+	+	+	+	+	+	+	+	+	+	+	+	+	+	+	+	+	+	+	+	+	+
	artQ		arginine ABC transporter permease ArtQ	31	31	Core	+	+	+	+	+	+	+	+	+	+	+	+	+	+	+	+	+	+	+	+	+	+	+	+	+	+	+	+	+	+	+
	yacG		DNA gyrase inhibitor YacG	31	31	Core	+	+	+	+	+	+	+	+	+	+	+	+	+	+	+	+	+	+	+	+	+	+	+	+	+	+	+	+	+	+	+
	cdsA		phosphatidate cytidylyltransferase	31	31	Core	+	+	+	+	+	+	+	+	+	+	+	+	+	+	+	+	+	+	+	+	+	+	+	+	+	+	+	+	+	+	+
	group_1037		altronate dehydratase family protein	31	31	Core	+	+	+	+	+	+	+	+	+	+	+	+	+	+	+	+	+	+	+	+	+	+	+	+	+	+	+	+	+	+	+
	cysS		cysteine--tRNA ligase	31	31	Core	+	+	+	+	+	+	+	+	+	+	+	+	+	+	+	+	+	+	+	+	+	+	+	+	+	+	+	+	+	+	+
	group_1039		ATP-binding protein	31	31	Core	+	+	+	+	+	+	+	+	+	+	+	+	+	+	+	+	+	+	+	+	+	+	+	+	+	+	+	+	+	+	+
	group_104		IS3 family transposase	31	31	Core	+	+	+	+	+	+	+	+	+	+	+	+	+	+	+	+	+	+	+	+	+	+	+	+	+	+	+	+	+	+	+
	apaG		Co2+/Mg2+ efflux protein ApaG	31	31	Core	+	+	+	+	+	+	+	+	+	+	+	+	+	+	+	+	+	+	+	+	+	+	+	+	+	+	+	+	+	+	+
	chaA		sodium-potassium/proton antiporter ChaA	31	31	Core	+	+	+	+	+	+	+	+	+	+	+	+	+	+	+	+	+	+	+	+	+	+	+	+	+	+	+	+	+	+	+
	yqaB		fructose-1-phosphate/6-phosphogluconate phosphatase	31	31	Core	+	+	+	+	+	+	+	+	+	+	+	+	+	+	+	+	+	+	+	+	+	+	+	+	+	+	+	+	+	+	+
	mrdB		peptidoglycan glycosyltransferase MrdB	31	31	Core	+	+	+	+	+	+	+	+	+	+	+	+	+	+	+	+	+	+	+	+	+	+	+	+	+	+	+	+	+	+	+
	pepD		beta-Ala-His dipeptidase	31	31	Core	+	+	+	+	+	+	+	+	+	+	+	+	+	+	+	+	+	+	+	+	+	+	+	+	+	+	+	+	+	+	+
	xdhB		xanthine dehydrogenase FAD-binding subunit XdhB	31	31	Core	+	+	+	+	+	+	+	+	+	+	+	+	+	+	+	+	+	+	+	+	+	+	+	+	+	+	+	+	+	+	+
	group_1046		hypothetical protein	31	31	Core	+	+	+	+	+	+	+	+	+	+	+	+	+	+	+	+	+	+	+	+	+	+	+	+	+	+	+	+	+	+	+
	glnE		bifunctional [glutamate--ammonia ligase]-adenylyl-L-tyrosine phosphorylase/[glutamate--ammonia-ligase]adenylyltransferase	31	31	Core	+	+	+	+	+	+	+	+	+	+	+	+	+	+	+	+	+	+	+	+	+	+	+	+	+	+	+	+	+	+	+
	group_1048		hypothetical protein	31	31	Core	+	+	+	+	+	+	+	+	+	+	+	+	+	+	+	+	+	+	+	+	+	+	+	+	+	+	+	+	+	+	+
	lpoB		penicillin-binding protein activator LpoB	31	31	Core	+	+	+	+	+	+	+	+	+	+	+	+	+	+	+	+	+	+	+	+	+	+	+	+	+	+	+	+	+	+	+
	group_105		NEL-type E3 ubiquitin ligase domain-containing protein	31	31	Core	+	+	+	+	+	+	+	+	+	+	+	+	+	+	+	+	+	+	+	+	+	+	+	+	+	+	+	+	+	+	+
	group_1050		YfcL family protein	31	31	Core	+	+	+	+	+	+	+	+	+	+	+	+	+	+	+	+	+	+	+	+	+	+	+	+	+	+	+	+	+	+	+
	ppk1		polyphosphate kinase 1	31	31	Core	+	+	+	+	+	+	+	+	+	+	+	+	+	+	+	+	+	+	+	+	+	+	+	+	+	+	+	+	+	+	+
	group_1052		IS3 family transposase	31	31	Core	+	+	+	+	+	+	+	+	+	+	+	+	+	+	+	+	+	+	+	+	+	+	+	+	+	+	+	+	+	+	+
	group_1053		hypothetical protein	31	31	Core	+	+	+	+	+	+	+	+	+	+	+	+	+	+	+	+	+	+	+	+	+	+	+	+	+	+	+	+	+	+	+
	group_1054		class I SAM-dependent methyltransferase	31	31	Core	+	+	+	+	+	+	+	+	+	+	+	+	+	+	+	+	+	+	+	+	+	+	+	+	+	+	+	+	+	+	+
	group_1055		YgeY family selenium metabolism-linked hydrolase	31	31	Core	+	+	+	+	+	+	+	+	+	+	+	+	+	+	+	+	+	+	+	+	+	+	+	+	+	+	+	+	+	+	+
	mreB		rod shape-determining protein MreB	31	31	Core	+	+	+	+	+	+	+	+	+	+	+	+	+	+	+	+	+	+	+	+	+	+	+	+	+	+	+	+	+	+	+
	group_1057		ABC transporter permease subunit	31	31	Core	+	+	+	+	+	+	+	+	+	+	+	+	+	+	+	+	+	+	+	+	+	+	+	+	+	+	+	+	+	+	+
	group_1058		hemolysin III family protein	31	31	Core	+	+	+	+	+	+	+	+	+	+	+	+	+	+	+	+	+	+	+	+	+	+	+	+	+	+	+	+	+	+	+
	asd_2		aspartate-semialdehyde dehydrogenase	31	31	Core	+	+	+	+	+	+	+	+	+	+	+	+	+	+	+	+	+	+	+	+	+	+	+	+	+	+	+	+	+	+	+
	group_1060		YciI family protein	31	31	Core	+	+	+	+	+	+	+	+	+	+	+	+	+	+	+	+	+	+	+	+	+	+	+	+	+	+	+	+	+	+	+
	group_1061		hypothetical protein	31	31	Core	+	+	+	+	+	+	+	+	+	+	+	+	+	+	+	+	+	+	+	+	+	+	+	+	+	+	+	+	+	+	+
	group_1062		N-6 DNA methylase	31	31	Core	+	+	+	+	+	+	+	+	+	+	+	+	+	+	+	+	+	+	+	+	+	+	+	+	+	+	+	+	+	+	+
	group_1063		Dps family protein	31	31	Core	+	+	+	+	+	+	+	+	+	+	+	+	+	+	+	+	+	+	+	+	+	+	+	+	+	+	+	+	+	+	+
	qseG		two-component system QseEF-associated lipoprotein QseG	31	31	Core	+	+	+	+	+	+	+	+	+	+	+	+	+	+	+	+	+	+	+	+	+	+	+	+	+	+	+	+	+	+	+
	group_1065		DNA starvation/stationary phase protection protein	31	31	Core	+	+	+	+	+	+	+	+	+	+	+	+	+	+	+	+	+	+	+	+	+	+	+	+	+	+	+	+	+	+	+
	ygfK		putative selenate reductase subunit YgfK	31	31	Core	+	+	+	+	+	+	+	+	+	+	+	+	+	+	+	+	+	+	+	+	+	+	+	+	+	+	+	+	+	+	+
	rraA		ribonuclease E activity regulator RraA	31	31	Core	+	+	+	+	+	+	+	+	+	+	+	+	+	+	+	+	+	+	+	+	+	+	+	+	+	+	+	+	+	+	+
	dinF		MATE family efflux transporter DinF	31	31	Core	+	+	+	+	+	+	+	+	+	+	+	+	+	+	+	+	+	+	+	+	+	+	+	+	+	+	+	+	+	+	+
	group_1069		2'-5' RNA ligase family protein	31	31	Core	+	+	+	+	+	+	+	+	+	+	+	+	+	+	+	+	+	+	+	+	+	+	+	+	+	+	+	+	+	+	+
	yvcK		uridine diphosphate-N-acetylglucosamine-binding protein YvcK	31	31	Core	+	+	+	+	+	+	+	+	+	+	+	+	+	+	+	+	+	+	+	+	+	+	+	+	+	+	+	+	+	+	+
	ihfB		integration host factor subunit beta	31	31	Core	+	+	+	+	+	+	+	+	+	+	+	+	+	+	+	+	+	+	+	+	+	+	+	+	+	+	+	+	+	+	+
	adhE		bifunctional acetaldehyde-CoA/alcohol dehydrogenase	31	31	Core	+	+	+	+	+	+	+	+	+	+	+	+	+	+	+	+	+	+	+	+	+	+	+	+	+	+	+	+	+	+	+
	pspA		phage shock protein PspA	31	31	Core	+	+	+	+	+	+	+	+	+	+	+	+	+	+	+	+	+	+	+	+	+	+	+	+	+	+	+	+	+	+	+
	group_1074		oxidoreductase	31	31	Core	+	+	+	+	+	+	+	+	+	+	+	+	+	+	+	+	+	+	+	+	+	+	+	+	+	+	+	+	+	+	+
	pabB		aminodeoxychorismate synthase component 1	31	31	Core	+	+	+	+	+	+	+	+	+	+	+	+	+	+	+	+	+	+	+	+	+	+	+	+	+	+	+	+	+	+	+
	tssB		type VI secretion system contractile sheath small subunit	31	31	Core	+	+	+	+	+	+	+	+	+	+	+	+	+	+	+	+	+	+	+	+	+	+	+	+	+	+	+	+	+	+	+
	gpsA		NAD(P)H-dependent glycerol-3-phosphate dehydrogenase	31	31	Core	+	+	+	+	+	+	+	+	+	+	+	+	+	+	+	+	+	+	+	+	+	+	+	+	+	+	+	+	+	+	+
	hemN		oxygen-independent coproporphyrinogen III oxidase	31	31	Core	+	+	+	+	+	+	+	+	+	+	+	+	+	+	+	+	+	+	+	+	+	+	+	+	+	+	+	+	+	+	+
	rmuC		DNA recombination protein RmuC	31	31	Core	+	+	+	+	+	+	+	+	+	+	+	+	+	+	+	+	+	+	+	+	+	+	+	+	+	+	+	+	+	+	+
	dsbB		disulfide bond formation protein DsbB	31	31	Core	+	+	+	+	+	+	+	+	+	+	+	+	+	+	+	+	+	+	+	+	+	+	+	+	+	+	+	+	+	+	+
	group_1081		cytochrome o ubiquinol oxidase subunit IV	31	31	Core	+	+	+	+	+	+	+	+	+	+	+	+	+	+	+	+	+	+	+	+	+	+	+	+	+	+	+	+	+	+	+
	group_1082		peroxiredoxin C	31	31	Core	+	+	+	+	+	+	+	+	+	+	+	+	+	+	+	+	+	+	+	+	+	+	+	+	+	+	+	+	+	+	+
	group_1083		GGDEF domain-containing protein	31	31	Core	+	+	+	+	+	+	+	+	+	+	+	+	+	+	+	+	+	+	+	+	+	+	+	+	+	+	+	+	+	+	+
	group_1084		LysR substrate-binding domain-containing protein	31	31	Core	+	+	+	+	+	+	+	+	+	+	+	+	+	+	+	+	+	+	+	+	+	+	+	+	+	+	+	+	+	+	+
	potC		spermidine/putrescine ABC transporter permease PotC	31	31	Core	+	+	+	+	+	+	+	+	+	+	+	+	+	+	+	+	+	+	+	+	+	+	+	+	+	+	+	+	+	+	+
	group_1086		YfgG family protein	31	31	Core	+	+	+	+	+	+	+	+	+	+	+	+	+	+	+	+	+	+	+	+	+	+	+	+	+	+	+	+	+	+	+
	fliS		flagellar export chaperone FliS	31	31	Core	+	+	+	+	+	+	+	+	+	+	+	+	+	+	+	+	+	+	+	+	+	+	+	+	+	+	+	+	+	+	+
	group_1088		proton-conducting transporter membrane subunit	31	31	Core	+	+	+	+	+	+	+	+	+	+	+	+	+	+	+	+	+	+	+	+	+	+	+	+	+	+	+	+	+	+	+
	group_1089		alpha-glucosidase/alpha-galactosidase	31	31	Core	+	+	+	+	+	+	+	+	+	+	+	+	+	+	+	+	+	+	+	+	+	+	+	+	+	+	+	+	+	+	+
	group_1090		hypothetical protein	31	31	Core	+	+	+	+	+	+	+	+	+	+	+	+	+	+	+	+	+	+	+	+	+	+	+	+	+	+	+	+	+	+	+
	mnmH		tRNA 2-selenouridine(34) synthase MnmH	31	31	Core	+	+	+	+	+	+	+	+	+	+	+	+	+	+	+	+	+	+	+	+	+	+	+	+	+	+	+	+	+	+	+
	trmA		tRNA (uridine(54)-C5)-methyltransferase TrmA	31	31	Core	+	+	+	+	+	+	+	+	+	+	+	+	+	+	+	+	+	+	+	+	+	+	+	+	+	+	+	+	+	+	+
	rpmE		50S ribosomal protein L31	31	31	Core	+	+	+	+	+	+	+	+	+	+	+	+	+	+	+	+	+	+	+	+	+	+	+	+	+	+	+	+	+	+	+
	group_1094		universal stress protein	31	31	Core	+	+	+	+	+	+	+	+	+	+	+	+	+	+	+	+	+	+	+	+	+	+	+	+	+	+	+	+	+	+	+
	group_1095		DedA family protein	31	31	Core	+	+	+	+	+	+	+	+	+	+	+	+	+	+	+	+	+	+	+	+	+	+	+	+	+	+	+	+	+	+	+
	group_1096		hypothetical protein	31	31	Core	+	+	+	+	+	+	+	+	+	+	+	+	+	+	+	+	+	+	+	+	+	+	+	+	+	+	+	+	+	+	+
	group_1097		RNA-guided endonuclease TnpB family protein	31	31	Core	+	+	+	+	+	+	+	+	+	+	+	+	+	+	+	+	+	+	+	+	+	+	+	+	+	+	+	+	+	+	+
	group_1098		hypothetical protein	31	31	Core	+	+	+	+	+	+	+	+	+	+	+	+	+	+	+	+	+	+	+	+	+	+	+	+	+	+	+	+	+	+	+
	group_1099		pyrimidine (deoxy)nucleoside triphosphate diphosphatase	31	31	Core	+	+	+	+	+	+	+	+	+	+	+	+	+	+	+	+	+	+	+	+	+	+	+	+	+	+	+	+	+	+	+
	group_110		hypothetical protein	31	31	Core	+	+	+	+	+	+	+	+	+	+	+	+	+	+	+	+	+	+	+	+	+	+	+	+	+	+	+	+	+	+	+
	group_1100		pitrilysin family protein	31	31	Core	+	+	+	+	+	+	+	+	+	+	+	+	+	+	+	+	+	+	+	+	+	+	+	+	+	+	+	+	+	+	+
	ygeW		knotted carbamoyltransferase YgeW	31	31	Core	+	+	+	+	+	+	+	+	+	+	+	+	+	+	+	+	+	+	+	+	+	+	+	+	+	+	+	+	+	+	+
	fdnG_2		formate dehydrogenase-N subunit alpha	31	31	Core	+	+	+	+	+	+	+	+	+	+	+	+	+	+	+	+	+	+	+	+	+	+	+	+	+	+	+	+	+	+	+
	group_1103		D-lyxose/D-mannose family sugar isomerase	31	31	Core	+	+	+	+	+	+	+	+	+	+	+	+	+	+	+	+	+	+	+	+	+	+	+	+	+	+	+	+	+	+	+
	group_1104		NAD(P)H-binding protein	31	31	Core	+	+	+	+	+	+	+	+	+	+	+	+	+	+	+	+	+	+	+	+	+	+	+	+	+	+	+	+	+	+	+
	wzxE		lipid III flippase WzxE	31	31	Core	+	+	+	+	+	+	+	+	+	+	+	+	+	+	+	+	+	+	+	+	+	+	+	+	+	+	+	+	+	+	+
	clpX		ATP-dependent protease ATP-binding subunit ClpX	31	31	Core	+	+	+	+	+	+	+	+	+	+	+	+	+	+	+	+	+	+	+	+	+	+	+	+	+	+	+	+	+	+	+
	asnA		aspartate--ammonia ligase	31	31	Core	+	+	+	+	+	+	+	+	+	+	+	+	+	+	+	+	+	+	+	+	+	+	+	+	+	+	+	+	+	+	+
	group_1108		FAD-binding protein	31	31	Core	+	+	+	+	+	+	+	+	+	+	+	+	+	+	+	+	+	+	+	+	+	+	+	+	+	+	+	+	+	+	+
	dapD		2,3,4,5-tetrahydropyridine-2,6-dicarboxylate N-succinyltransferase	31	31	Core	+	+	+	+	+	+	+	+	+	+	+	+	+	+	+	+	+	+	+	+	+	+	+	+	+	+	+	+	+	+	+
	group_111		maltoporin	31	31	Core	+	+	+	+	+	+	+	+	+	+	+	+	+	+	+	+	+	+	+	+	+	+	+	+	+	+	+	+	+	+	+
	group_1110		CBS domain-containing protein	31	31	Core	+	+	+	+	+	+	+	+	+	+	+	+	+	+	+	+	+	+	+	+	+	+	+	+	+	+	+	+	+	+	+
	yciH		stress response translation initiation inhibitor YciH	31	31	Core	+	+	+	+	+	+	+	+	+	+	+	+	+	+	+	+	+	+	+	+	+	+	+	+	+	+	+	+	+	+	+
	group_1112		hypothetical protein	31	31	Core	+	+	+	+	+	+	+	+	+	+	+	+	+	+	+	+	+	+	+	+	+	+	+	+	+	+	+	+	+	+	+
	group_1113		SCP2 domain-containing protein	31	31	Core	+	+	+	+	+	+	+	+	+	+	+	+	+	+	+	+	+	+	+	+	+	+	+	+	+	+	+	+	+	+	+
	group_1114		YeaH/YhbH family protein	31	31	Core	+	+	+	+	+	+	+	+	+	+	+	+	+	+	+	+	+	+	+	+	+	+	+	+	+	+	+	+	+	+	+
	group_1115		hypothetical protein	31	31	Core	+	+	+	+	+	+	+	+	+	+	+	+	+	+	+	+	+	+	+	+	+	+	+	+	+	+	+	+	+	+	+
	tatC		Sec-independent protein translocase subunit TatC	31	31	Core	+	+	+	+	+	+	+	+	+	+	+	+	+	+	+	+	+	+	+	+	+	+	+	+	+	+	+	+	+	+	+
	znuC		zinc ABC transporter ATP-binding protein ZnuC	31	31	Core	+	+	+	+	+	+	+	+	+	+	+	+	+	+	+	+	+	+	+	+	+	+	+	+	+	+	+	+	+	+	+
	alr		alanine racemase	31	31	Core	+	+	+	+	+	+	+	+	+	+	+	+	+	+	+	+	+	+	+	+	+	+	+	+	+	+	+	+	+	+	+
	group_1119		macro domain-containing protein	31	31	Core	+	+	+	+	+	+	+	+	+	+	+	+	+	+	+	+	+	+	+	+	+	+	+	+	+	+	+	+	+	+	+
	group_1120		hypothetical protein	31	31	Core	+	+	+	+	+	+	+	+	+	+	+	+	+	+	+	+	+	+	+	+	+	+	+	+	+	+	+	+	+	+	+
	nusA		transcription termination factor NusA	31	31	Core	+	+	+	+	+	+	+	+	+	+	+	+	+	+	+	+	+	+	+	+	+	+	+	+	+	+	+	+	+	+	+
	group_1122		hypothetical protein	31	31	Core	+	+	+	+	+	+	+	+	+	+	+	+	+	+	+	+	+	+	+	+	+	+	+	+	+	+	+	+	+	+	+
	group_1123		hypothetical protein	31	31	Core	+	+	+	+	+	+	+	+	+	+	+	+	+	+	+	+	+	+	+	+	+	+	+	+	+	+	+	+	+	+	+
	agaW_1		PTS N-acetylgalactosamine transporter subunit IIC	31	31	Core	+	+	+	+	+	+	+	+	+	+	+	+	+	+	+	+	+	+	+	+	+	+	+	+	+	+	+	+	+	+	+
	ftsX		permease-like cell division protein FtsX	31	31	Core	+	+	+	+	+	+	+	+	+	+	+	+	+	+	+	+	+	+	+	+	+	+	+	+	+	+	+	+	+	+	+
	ettA		energy-dependent translational throttle protein EttA	31	31	Core	+	+	+	+	+	+	+	+	+	+	+	+	+	+	+	+	+	+	+	+	+	+	+	+	+	+	+	+	+	+	+
	hda		DnaA inactivator Hda	31	31	Core	+	+	+	+	+	+	+	+	+	+	+	+	+	+	+	+	+	+	+	+	+	+	+	+	+	+	+	+	+	+	+
	yejK		nucleoid-associated protein YejK	31	31	Core	+	+	+	+	+	+	+	+	+	+	+	+	+	+	+	+	+	+	+	+	+	+	+	+	+	+	+	+	+	+	+
	group_1129		divergent polysaccharide deacetylase family protein	31	31	Core	+	+	+	+	+	+	+	+	+	+	+	+	+	+	+	+	+	+	+	+	+	+	+	+	+	+	+	+	+	+	+
	group_1130		glutathione S-transferase	31	31	Core	+	+	+	+	+	+	+	+	+	+	+	+	+	+	+	+	+	+	+	+	+	+	+	+	+	+	+	+	+	+	+
	can		carbonate dehydratase	31	31	Core	+	+	+	+	+	+	+	+	+	+	+	+	+	+	+	+	+	+	+	+	+	+	+	+	+	+	+	+	+	+	+
	group_1132		hypothetical protein	31	31	Core	+	+	+	+	+	+	+	+	+	+	+	+	+	+	+	+	+	+	+	+	+	+	+	+	+	+	+	+	+	+	+
	group_1133		efflux RND transporter permease subunit	31	31	Core	+	+	+	+	+	+	+	+	+	+	+	+	+	+	+	+	+	+	+	+	+	+	+	+	+	+	+	+	+	+	+
	frdC		fumarate reductase subunit FrdC	31	31	Core	+	+	+	+	+	+	+	+	+	+	+	+	+	+	+	+	+	+	+	+	+	+	+	+	+	+	+	+	+	+	+
	group_1135		NADH-quinone oxidoreductase subunit B family protein	31	31	Core	+	+	+	+	+	+	+	+	+	+	+	+	+	+	+	+	+	+	+	+	+	+	+	+	+	+	+	+	+	+	+
	smrA		DNA endonuclease SmrA	31	31	Core	+	+	+	+	+	+	+	+	+	+	+	+	+	+	+	+	+	+	+	+	+	+	+	+	+	+	+	+	+	+	+
	group_1137		M48 family metallopeptidase	31	31	Core	+	+	+	+	+	+	+	+	+	+	+	+	+	+	+	+	+	+	+	+	+	+	+	+	+	+	+	+	+	+	+
	group_1138		IS5 family transposase ISPrst2	31	31	Core	+	+	+	+	+	+	+	+	+	+	+	+	+	+	+	+	+	+	+	+	+	+	+	+	+	+	+	+	+	+	+
	rplR		50S ribosomal protein L18	31	31	Core	+	+	+	+	+	+	+	+	+	+	+	+	+	+	+	+	+	+	+	+	+	+	+	+	+	+	+	+	+	+	+
	group_1140		SPOR domain-containing protein	31	31	Core	+	+	+	+	+	+	+	+	+	+	+	+	+	+	+	+	+	+	+	+	+	+	+	+	+	+	+	+	+	+	+
	group_1141		hypothetical protein	31	31	Core	+	+	+	+	+	+	+	+	+	+	+	+	+	+	+	+	+	+	+	+	+	+	+	+	+	+	+	+	+	+	+
	cstA_1		pyruvate/proton symporter CstA	31	31	Core	+	+	+	+	+	+	+	+	+	+	+	+	+	+	+	+	+	+	+	+	+	+	+	+	+	+	+	+	+	+	+
	galM		galactose-1-epimerase	31	31	Core	+	+	+	+	+	+	+	+	+	+	+	+	+	+	+	+	+	+	+	+	+	+	+	+	+	+	+	+	+	+	+
	group_1144		HAMP domain-containing sensor histidine kinase	31	31	Core	+	+	+	+	+	+	+	+	+	+	+	+	+	+	+	+	+	+	+	+	+	+	+	+	+	+	+	+	+	+	+
	ubiD		4-hydroxy-3-polyprenylbenzoate decarboxylase	31	31	Core	+	+	+	+	+	+	+	+	+	+	+	+	+	+	+	+	+	+	+	+	+	+	+	+	+	+	+	+	+	+	+
	group_1146		sugar porter family MFS transporter	31	31	Core	+	+	+	+	+	+	+	+	+	+	+	+	+	+	+	+	+	+	+	+	+	+	+	+	+	+	+	+	+	+	+
	mrdA_1		penicillin-binding protein 2	31	31	Core	+	+	+	+	+	+	+	+	+	+	+	+	+	+	+	+	+	+	+	+	+	+	+	+	+	+	+	+	+	+	+
	group_1148		hypothetical protein	31	31	Core	+	+	+	+	+	+	+	+	+	+	+	+	+	+	+	+	+	+	+	+	+	+	+	+	+	+	+	+	+	+	+
	group_1149		IS3 family transposase	31	31	Core	+	+	+	+	+	+	+	+	+	+	+	+	+	+	+	+	+	+	+	+	+	+	+	+	+	+	+	+	+	+	+
	group_1150		YheU family protein	31	31	Core	+	+	+	+	+	+	+	+	+	+	+	+	+	+	+	+	+	+	+	+	+	+	+	+	+	+	+	+	+	+	+
	iscR		Fe-S cluster assembly transcriptional regulator IscR	31	31	Core	+	+	+	+	+	+	+	+	+	+	+	+	+	+	+	+	+	+	+	+	+	+	+	+	+	+	+	+	+	+	+
	ulaC		PTS ascorbate transporter subunit IIA	31	31	Core	+	+	+	+	+	+	+	+	+	+	+	+	+	+	+	+	+	+	+	+	+	+	+	+	+	+	+	+	+	+	+
	group_1153		DNA-3-methyladenine glycosylase I	31	31	Core	+	+	+	+	+	+	+	+	+	+	+	+	+	+	+	+	+	+	+	+	+	+	+	+	+	+	+	+	+	+	+
	ibpA		heat shock chaperone IbpA	31	31	Core	+	+	+	+	+	+	+	+	+	+	+	+	+	+	+	+	+	+	+	+	+	+	+	+	+	+	+	+	+	+	+
	menE		o-succinylbenzoate--CoA ligase	31	31	Core	+	+	+	+	+	+	+	+	+	+	+	+	+	+	+	+	+	+	+	+	+	+	+	+	+	+	+	+	+	+	+
	yidC		membrane protein insertase YidC	31	31	Core	+	+	+	+	+	+	+	+	+	+	+	+	+	+	+	+	+	+	+	+	+	+	+	+	+	+	+	+	+	+	+
	group_1157		hypothetical protein	31	31	Core	+	+	+	+	+	+	+	+	+	+	+	+	+	+	+	+	+	+	+	+	+	+	+	+	+	+	+	+	+	+	+
	group_1158		MetQ/NlpA family lipoprotein	31	31	Core	+	+	+	+	+	+	+	+	+	+	+	+	+	+	+	+	+	+	+	+	+	+	+	+	+	+	+	+	+	+	+
	group_1159		NUDIX domain-containing protein	31	31	Core	+	+	+	+	+	+	+	+	+	+	+	+	+	+	+	+	+	+	+	+	+	+	+	+	+	+	+	+	+	+	+
	iscA		iron-sulfur cluster assembly protein IscA	31	31	Core	+	+	+	+	+	+	+	+	+	+	+	+	+	+	+	+	+	+	+	+	+	+	+	+	+	+	+	+	+	+	+
	rppH		RNA pyrophosphohydrolase	31	31	Core	+	+	+	+	+	+	+	+	+	+	+	+	+	+	+	+	+	+	+	+	+	+	+	+	+	+	+	+	+	+	+
	group_1162		MmcQ/YjbR family DNA-binding protein	31	31	Core	+	+	+	+	+	+	+	+	+	+	+	+	+	+	+	+	+	+	+	+	+	+	+	+	+	+	+	+	+	+	+
	group_1163		fimbria/pilus outer membrane usher protein	31	31	Core	+	+	+	+	+	+	+	+	+	+	+	+	+	+	+	+	+	+	+	+	+	+	+	+	+	+	+	+	+	+	+
	tusA		sulfurtransferase TusA	31	31	Core	+	+	+	+	+	+	+	+	+	+	+	+	+	+	+	+	+	+	+	+	+	+	+	+	+	+	+	+	+	+	+
	nudB		dihydroneopterin triphosphate diphosphatase	31	31	Core	+	+	+	+	+	+	+	+	+	+	+	+	+	+	+	+	+	+	+	+	+	+	+	+	+	+	+	+	+	+	+
	rplC		50S ribosomal protein L3	31	31	Core	+	+	+	+	+	+	+	+	+	+	+	+	+	+	+	+	+	+	+	+	+	+	+	+	+	+	+	+	+	+	+
	yhdP		AsmA2 domain-containing protein YhdP	31	31	Core	+	+	+	+	+	+	+	+	+	+	+	+	+	+	+	+	+	+	+	+	+	+	+	+	+	+	+	+	+	+	+
	group_1168		hypothetical protein	31	31	Core	+	+	+	+	+	+	+	+	+	+	+	+	+	+	+	+	+	+	+	+	+	+	+	+	+	+	+	+	+	+	+
	group_1169		oligosaccharide flippase family protein	31	31	Core	+	+	+	+	+	+	+	+	+	+	+	+	+	+	+	+	+	+	+	+	+	+	+	+	+	+	+	+	+	+	+
	group_117		glutamate decarboxylase	31	31	Core	+	+	+	+	+	+	+	+	+	+	+	+	+	+	+	+	+	+	+	+	+	+	+	+	+	+	+	+	+	+	+
	bacA		undecaprenyl-diphosphate phosphatase	31	31	Core	+	+	+	+	+	+	+	+	+	+	+	+	+	+	+	+	+	+	+	+	+	+	+	+	+	+	+	+	+	+	+
	group_1171		pyruvate, water dikinase regulatory protein	31	31	Core	+	+	+	+	+	+	+	+	+	+	+	+	+	+	+	+	+	+	+	+	+	+	+	+	+	+	+	+	+	+	+
	group_1172		hypothetical protein	31	31	Core	+	+	+	+	+	+	+	+	+	+	+	+	+	+	+	+	+	+	+	+	+	+	+	+	+	+	+	+	+	+	+
	gatY		D-tagatose-1,6-bisphosphate aldolase subunit GatY	31	31	Core	+	+	+	+	+	+	+	+	+	+	+	+	+	+	+	+	+	+	+	+	+	+	+	+	+	+	+	+	+	+	+
	group_1174		GDSL-type esterase/lipase family protein	31	31	Core	+	+	+	+	+	+	+	+	+	+	+	+	+	+	+	+	+	+	+	+	+	+	+	+	+	+	+	+	+	+	+
	apaH		bis(5'-nucleosyl)-tetraphosphatase (symmetrical) ApaH	31	31	Core	+	+	+	+	+	+	+	+	+	+	+	+	+	+	+	+	+	+	+	+	+	+	+	+	+	+	+	+	+	+	+
	group_1176		lactate utilization protein C	31	31	Core	+	+	+	+	+	+	+	+	+	+	+	+	+	+	+	+	+	+	+	+	+	+	+	+	+	+	+	+	+	+	+
	pal		peptidoglycan-associated lipoprotein Pal	31	31	Core	+	+	+	+	+	+	+	+	+	+	+	+	+	+	+	+	+	+	+	+	+	+	+	+	+	+	+	+	+	+	+
	group_1178		bifunctional 4-hydroxy-2-oxoglutarate aldolase/2-dehydro-3-deoxy-phosphogluconate aldolase	31	31	Core	+	+	+	+	+	+	+	+	+	+	+	+	+	+	+	+	+	+	+	+	+	+	+	+	+	+	+	+	+	+	+
	group_1179		hypothetical protein	31	31	Core	+	+	+	+	+	+	+	+	+	+	+	+	+	+	+	+	+	+	+	+	+	+	+	+	+	+	+	+	+	+	+
	group_1180		translocation/assembly module TamB domain-containing protein	31	31	Core	+	+	+	+	+	+	+	+	+	+	+	+	+	+	+	+	+	+	+	+	+	+	+	+	+	+	+	+	+	+	+
	group_1181		hotdog fold thioesterase	31	31	Core	+	+	+	+	+	+	+	+	+	+	+	+	+	+	+	+	+	+	+	+	+	+	+	+	+	+	+	+	+	+	+
	envZ		two-component system sensor histidine kinase EnvZ	31	31	Core	+	+	+	+	+	+	+	+	+	+	+	+	+	+	+	+	+	+	+	+	+	+	+	+	+	+	+	+	+	+	+
	zwf		glucose-6-phosphate dehydrogenase	31	31	Core	+	+	+	+	+	+	+	+	+	+	+	+	+	+	+	+	+	+	+	+	+	+	+	+	+	+	+	+	+	+	+
	group_1184		very short patch repair endonuclease	31	31	Core	+	+	+	+	+	+	+	+	+	+	+	+	+	+	+	+	+	+	+	+	+	+	+	+	+	+	+	+	+	+	+
	pntB		Re/Si-specific NAD(P)(+) transhydrogenase subunit beta	31	31	Core	+	+	+	+	+	+	+	+	+	+	+	+	+	+	+	+	+	+	+	+	+	+	+	+	+	+	+	+	+	+	+
	lpxD		UDP-3-O-(3-hydroxymyristoyl)glucosamine N-acyltransferase	31	31	Core	+	+	+	+	+	+	+	+	+	+	+	+	+	+	+	+	+	+	+	+	+	+	+	+	+	+	+	+	+	+	+
	ppdD		prepilin peptidase-dependent pilin	31	31	Core	+	+	+	+	+	+	+	+	+	+	+	+	+	+	+	+	+	+	+	+	+	+	+	+	+	+	+	+	+	+	+
	fliN		flagellar motor switch protein FliN	31	31	Core	+	+	+	+	+	+	+	+	+	+	+	+	+	+	+	+	+	+	+	+	+	+	+	+	+	+	+	+	+	+	+
	mukE		chromosome partition protein MukE	31	31	Core	+	+	+	+	+	+	+	+	+	+	+	+	+	+	+	+	+	+	+	+	+	+	+	+	+	+	+	+	+	+	+
	group_119		ShlB/FhaC/HecB family hemolysin secretion/activation protein	31	31	Core	+	+	+	+	+	+	+	+	+	+	+	+	+	+	+	+	+	+	+	+	+	+	+	+	+	+	+	+	+	+	+
	raiA		ribosome-associated translation inhibitor RaiA	31	31	Core	+	+	+	+	+	+	+	+	+	+	+	+	+	+	+	+	+	+	+	+	+	+	+	+	+	+	+	+	+	+	+
	mobB		molybdopterin-guanine dinucleotide biosynthesis protein MobB	31	31	Core	+	+	+	+	+	+	+	+	+	+	+	+	+	+	+	+	+	+	+	+	+	+	+	+	+	+	+	+	+	+	+
	group_1192		cytochrome b/b6 domain-containing protein	31	31	Core	+	+	+	+	+	+	+	+	+	+	+	+	+	+	+	+	+	+	+	+	+	+	+	+	+	+	+	+	+	+	+
	group_1193		flavodoxin	31	31	Core	+	+	+	+	+	+	+	+	+	+	+	+	+	+	+	+	+	+	+	+	+	+	+	+	+	+	+	+	+	+	+
	guaD_2		guanine deaminase	31	31	Core	+	+	+	+	+	+	+	+	+	+	+	+	+	+	+	+	+	+	+	+	+	+	+	+	+	+	+	+	+	+	+
	nuoL		NADH-quinone oxidoreductase subunit L	31	31	Core	+	+	+	+	+	+	+	+	+	+	+	+	+	+	+	+	+	+	+	+	+	+	+	+	+	+	+	+	+	+	+
	group_1196		hypothetical protein	31	31	Core	+	+	+	+	+	+	+	+	+	+	+	+	+	+	+	+	+	+	+	+	+	+	+	+	+	+	+	+	+	+	+
	group_1197		ABC transporter ATP-binding protein	31	31	Core	+	+	+	+	+	+	+	+	+	+	+	+	+	+	+	+	+	+	+	+	+	+	+	+	+	+	+	+	+	+	+
	group_1198		hypothetical protein	31	31	Core	+	+	+	+	+	+	+	+	+	+	+	+	+	+	+	+	+	+	+	+	+	+	+	+	+	+	+	+	+	+	+
	group_1199		hypothetical protein	31	31	Core	+	+	+	+	+	+	+	+	+	+	+	+	+	+	+	+	+	+	+	+	+	+	+	+	+	+	+	+	+	+	+
	group_1200		hypothetical protein	31	31	Core	+	+	+	+	+	+	+	+	+	+	+	+	+	+	+	+	+	+	+	+	+	+	+	+	+	+	+	+	+	+	+
	group_1201		cysteine synthase family protein	31	31	Core	+	+	+	+	+	+	+	+	+	+	+	+	+	+	+	+	+	+	+	+	+	+	+	+	+	+	+	+	+	+	+
	group_1202		PrkA family serine protein kinase	31	31	Core	+	+	+	+	+	+	+	+	+	+	+	+	+	+	+	+	+	+	+	+	+	+	+	+	+	+	+	+	+	+	+
	group_1203		winged helix-turn-helix transcriptional regulator	31	31	Core	+	+	+	+	+	+	+	+	+	+	+	+	+	+	+	+	+	+	+	+	+	+	+	+	+	+	+	+	+	+	+
	msrQ		protein-methionine-sulfoxide reductase heme-binding subunit MsrQ	31	31	Core	+	+	+	+	+	+	+	+	+	+	+	+	+	+	+	+	+	+	+	+	+	+	+	+	+	+	+	+	+	+	+
	group_1205		hypothetical protein	31	31	Core	+	+	+	+	+	+	+	+	+	+	+	+	+	+	+	+	+	+	+	+	+	+	+	+	+	+	+	+	+	+	+
	group_1206		hypothetical protein	31	31	Core	+	+	+	+	+	+	+	+	+	+	+	+	+	+	+	+	+	+	+	+	+	+	+	+	+	+	+	+	+	+	+
	group_1207		AraC family transcriptional regulator	31	31	Core	+	+	+	+	+	+	+	+	+	+	+	+	+	+	+	+	+	+	+	+	+	+	+	+	+	+	+	+	+	+	+
	group_1208		adenosylcobalamin/alpha-ribazole phosphatase	31	31	Core	+	+	+	+	+	+	+	+	+	+	+	+	+	+	+	+	+	+	+	+	+	+	+	+	+	+	+	+	+	+	+
	nagA_2		N-acetylglucosamine-6-phosphate deacetylase	31	31	Core	+	+	+	+	+	+	+	+	+	+	+	+	+	+	+	+	+	+	+	+	+	+	+	+	+	+	+	+	+	+	+
	group_121		type I restriction endonuclease subunit R	31	31	Core	+	+	+	+	+	+	+	+	+	+	+	+	+	+	+	+	+	+	+	+	+	+	+	+	+	+	+	+	+	+	+
	kdsB		3-deoxy-manno-octulosonate cytidylyltransferase	31	31	Core	+	+	+	+	+	+	+	+	+	+	+	+	+	+	+	+	+	+	+	+	+	+	+	+	+	+	+	+	+	+	+
	rcsD		phosphotransferase RcsD	31	31	Core	+	+	+	+	+	+	+	+	+	+	+	+	+	+	+	+	+	+	+	+	+	+	+	+	+	+	+	+	+	+	+
	chiQ		ChiQ/YbfN family lipoprotein	31	31	Core	+	+	+	+	+	+	+	+	+	+	+	+	+	+	+	+	+	+	+	+	+	+	+	+	+	+	+	+	+	+	+
	bioB		biotin synthase BioB	31	31	Core	+	+	+	+	+	+	+	+	+	+	+	+	+	+	+	+	+	+	+	+	+	+	+	+	+	+	+	+	+	+	+
	trpR		trp operon repressor	31	31	Core	+	+	+	+	+	+	+	+	+	+	+	+	+	+	+	+	+	+	+	+	+	+	+	+	+	+	+	+	+	+	+
	arnC		undecaprenyl-phosphate 4-deoxy-4-formamido-L-arabinose transferase	31	31	Core	+	+	+	+	+	+	+	+	+	+	+	+	+	+	+	+	+	+	+	+	+	+	+	+	+	+	+	+	+	+	+
	exuT		Hexuronate transporter	31	31	Core	+	+	+	+	+	+	+	+	+	+	+	+	+	+	+	+	+	+	+	+	+	+	+	+	+	+	+	+	+	+	+
	group_1217		hemin-degrading factor	31	31	Core	+	+	+	+	+	+	+	+	+	+	+	+	+	+	+	+	+	+	+	+	+	+	+	+	+	+	+	+	+	+	+
	ltaE		low-specificity L-threonine aldolase	31	31	Core	+	+	+	+	+	+	+	+	+	+	+	+	+	+	+	+	+	+	+	+	+	+	+	+	+	+	+	+	+	+	+
	secM		secA translation cis-regulator SecM	31	31	Core	+	+	+	+	+	+	+	+	+	+	+	+	+	+	+	+	+	+	+	+	+	+	+	+	+	+	+	+	+	+	+
	mog		molybdopterin adenylyltransferase	31	31	Core	+	+	+	+	+	+	+	+	+	+	+	+	+	+	+	+	+	+	+	+	+	+	+	+	+	+	+	+	+	+	+
	group_1221		YjiG family protein	31	31	Core	+	+	+	+	+	+	+	+	+	+	+	+	+	+	+	+	+	+	+	+	+	+	+	+	+	+	+	+	+	+	+
	group_1222		co-chaperone YbbN	31	31	Core	+	+	+	+	+	+	+	+	+	+	+	+	+	+	+	+	+	+	+	+	+	+	+	+	+	+	+	+	+	+	+
	group_1223		alpha-amylase	31	31	Core	+	+	+	+	+	+	+	+	+	+	+	+	+	+	+	+	+	+	+	+	+	+	+	+	+	+	+	+	+	+	+
	uvrD		DNA helicase II	31	31	Core	+	+	+	+	+	+	+	+	+	+	+	+	+	+	+	+	+	+	+	+	+	+	+	+	+	+	+	+	+	+	+
	dusB		tRNA dihydrouridine synthase DusB	31	31	Core	+	+	+	+	+	+	+	+	+	+	+	+	+	+	+	+	+	+	+	+	+	+	+	+	+	+	+	+	+	+	+
	hypF		carbamoyltransferase HypF	31	31	Core	+	+	+	+	+	+	+	+	+	+	+	+	+	+	+	+	+	+	+	+	+	+	+	+	+	+	+	+	+	+	+
	rimO		30S ribosomal protein S12 methylthiotransferase RimO	31	31	Core	+	+	+	+	+	+	+	+	+	+	+	+	+	+	+	+	+	+	+	+	+	+	+	+	+	+	+	+	+	+	+
	group_1228		Bax inhibitor-1/YccA family protein	31	31	Core	+	+	+	+	+	+	+	+	+	+	+	+	+	+	+	+	+	+	+	+	+	+	+	+	+	+	+	+	+	+	+
	acrR		multidrug efflux transporter transcriptional repressor AcrR	31	31	Core	+	+	+	+	+	+	+	+	+	+	+	+	+	+	+	+	+	+	+	+	+	+	+	+	+	+	+	+	+	+	+
	group_123		APC family permease	31	31	Core	+	+	+	+	+	+	+	+	+	+	+	+	+	+	+	+	+	+	+	+	+	+	+	+	+	+	+	+	+	+	+
	group_1230		hypothetical protein	31	31	Core	+	+	+	+	+	+	+	+	+	+	+	+	+	+	+	+	+	+	+	+	+	+	+	+	+	+	+	+	+	+	+
	group_1231		ROK family transcriptional regulator	31	31	Core	+	+	+	+	+	+	+	+	+	+	+	+	+	+	+	+	+	+	+	+	+	+	+	+	+	+	+	+	+	+	+
	group_1232		restriction endonuclease subunit S	31	31	Core	+	+	+	+	+	+	+	+	+	+	+	+	+	+	+	+	+	+	+	+	+	+	+	+	+	+	+	+	+	+	+
	ccmB		heme exporter protein CcmB	31	31	Core	+	+	+	+	+	+	+	+	+	+	+	+	+	+	+	+	+	+	+	+	+	+	+	+	+	+	+	+	+	+	+
	nrdG		anaerobic ribonucleoside-triphosphate reductase-activating protein	31	31	Core	+	+	+	+	+	+	+	+	+	+	+	+	+	+	+	+	+	+	+	+	+	+	+	+	+	+	+	+	+	+	+
	group_1235		hypothetical protein	31	31	Core	+	+	+	+	+	+	+	+	+	+	+	+	+	+	+	+	+	+	+	+	+	+	+	+	+	+	+	+	+	+	+
	group_1236		MFS transporter	31	31	Core	+	+	+	+	+	+	+	+	+	+	+	+	+	+	+	+	+	+	+	+	+	+	+	+	+	+	+	+	+	+	+
	group_1237		hypothetical protein	31	31	Core	+	+	+	+	+	+	+	+	+	+	+	+	+	+	+	+	+	+	+	+	+	+	+	+	+	+	+	+	+	+	+
	group_1238		OprD family outer membrane porin	31	31	Core	+	+	+	+	+	+	+	+	+	+	+	+	+	+	+	+	+	+	+	+	+	+	+	+	+	+	+	+	+	+	+
	dmsD		Tat proofreading chaperone DmsD	31	31	Core	+	+	+	+	+	+	+	+	+	+	+	+	+	+	+	+	+	+	+	+	+	+	+	+	+	+	+	+	+	+	+
	group_1240		DMT family transporter	31	31	Core	+	+	+	+	+	+	+	+	+	+	+	+	+	+	+	+	+	+	+	+	+	+	+	+	+	+	+	+	+	+	+
	yqfB		N(4)-acetylcytidine aminohydrolase	31	31	Core	+	+	+	+	+	+	+	+	+	+	+	+	+	+	+	+	+	+	+	+	+	+	+	+	+	+	+	+	+	+	+
	fieF		CDF family cation-efflux transporter FieF	31	31	Core	+	+	+	+	+	+	+	+	+	+	+	+	+	+	+	+	+	+	+	+	+	+	+	+	+	+	+	+	+	+	+
	group_1243		HIT family protein	31	31	Core	+	+	+	+	+	+	+	+	+	+	+	+	+	+	+	+	+	+	+	+	+	+	+	+	+	+	+	+	+	+	+
	group_1244		IS5 family transposase	31	31	Core	+	+	+	+	+	+	+	+	+	+	+	+	+	+	+	+	+	+	+	+	+	+	+	+	+	+	+	+	+	+	+
	group_1245		copper-binding protein	31	31	Core	+	+	+	+	+	+	+	+	+	+	+	+	+	+	+	+	+	+	+	+	+	+	+	+	+	+	+	+	+	+	+
	group_1246		efflux RND transporter periplasmic adaptor subunit	31	31	Core	+	+	+	+	+	+	+	+	+	+	+	+	+	+	+	+	+	+	+	+	+	+	+	+	+	+	+	+	+	+	+
	group_1247		hypothetical protein	31	31	Core	+	+	+	+	+	+	+	+	+	+	+	+	+	+	+	+	+	+	+	+	+	+	+	+	+	+	+	+	+	+	+
	thiC		phosphomethylpyrimidine synthase ThiC	31	31	Core	+	+	+	+	+	+	+	+	+	+	+	+	+	+	+	+	+	+	+	+	+	+	+	+	+	+	+	+	+	+	+
	csdA		cysteine desulfurase CsdA	31	31	Core	+	+	+	+	+	+	+	+	+	+	+	+	+	+	+	+	+	+	+	+	+	+	+	+	+	+	+	+	+	+	+
	group_1250		hypothetical protein	31	31	Core	+	+	+	+	+	+	+	+	+	+	+	+	+	+	+	+	+	+	+	+	+	+	+	+	+	+	+	+	+	+	+
	pheT		phenylalanine--tRNA ligase subunit beta	31	31	Core	+	+	+	+	+	+	+	+	+	+	+	+	+	+	+	+	+	+	+	+	+	+	+	+	+	+	+	+	+	+	+
	cra		catabolite repressor/activator	31	31	Core	+	+	+	+	+	+	+	+	+	+	+	+	+	+	+	+	+	+	+	+	+	+	+	+	+	+	+	+	+	+	+
	group_1253		3-phytase	31	31	Core	+	+	+	+	+	+	+	+	+	+	+	+	+	+	+	+	+	+	+	+	+	+	+	+	+	+	+	+	+	+	+
	group_1254		DinI family protein	31	31	Core	+	+	+	+	+	+	+	+	+	+	+	+	+	+	+	+	+	+	+	+	+	+	+	+	+	+	+	+	+	+	+
	modE		molybdenum-dependent transcriptional regulator	31	31	Core	+	+	+	+	+	+	+	+	+	+	+	+	+	+	+	+	+	+	+	+	+	+	+	+	+	+	+	+	+	+	+
	galU		UTP--glucose-1-phosphate uridylyltransferase GalU	31	31	Core	+	+	+	+	+	+	+	+	+	+	+	+	+	+	+	+	+	+	+	+	+	+	+	+	+	+	+	+	+	+	+
	group_1257		tRNA/rRNA methyltransferase	31	31	Core	+	+	+	+	+	+	+	+	+	+	+	+	+	+	+	+	+	+	+	+	+	+	+	+	+	+	+	+	+	+	+
	slyD		peptidylprolyl isomerase	31	31	Core	+	+	+	+	+	+	+	+	+	+	+	+	+	+	+	+	+	+	+	+	+	+	+	+	+	+	+	+	+	+	+
	copA		copper-exporting P-type ATPase CopA	31	31	Core	+	+	+	+	+	+	+	+	+	+	+	+	+	+	+	+	+	+	+	+	+	+	+	+	+	+	+	+	+	+	+
	group_1260		DedA family protein	31	31	Core	+	+	+	+	+	+	+	+	+	+	+	+	+	+	+	+	+	+	+	+	+	+	+	+	+	+	+	+	+	+	+
	nuoK		NADH-quinone oxidoreductase subunit NuoK	31	31	Core	+	+	+	+	+	+	+	+	+	+	+	+	+	+	+	+	+	+	+	+	+	+	+	+	+	+	+	+	+	+	+
	crp		cAMP-activated global transcriptional regulator CRP	31	31	Core	+	+	+	+	+	+	+	+	+	+	+	+	+	+	+	+	+	+	+	+	+	+	+	+	+	+	+	+	+	+	+
	nuoH		NADH-quinone oxidoreductase subunit NuoH	31	31	Core	+	+	+	+	+	+	+	+	+	+	+	+	+	+	+	+	+	+	+	+	+	+	+	+	+	+	+	+	+	+	+
	dcuC_3		C4-dicarboxylate transporter DcuC	31	31	Core	+	+	+	+	+	+	+	+	+	+	+	+	+	+	+	+	+	+	+	+	+	+	+	+	+	+	+	+	+	+	+
	group_1265		Rid family hydrolase	31	31	Core	+	+	+	+	+	+	+	+	+	+	+	+	+	+	+	+	+	+	+	+	+	+	+	+	+	+	+	+	+	+	+
	ybaN		Inner membrane protein YbaN	31	31	Core	+	+	+	+	+	+	+	+	+	+	+	+	+	+	+	+	+	+	+	+	+	+	+	+	+	+	+	+	+	+	+
	group_1267		YbfA family protein	31	31	Core	+	+	+	+	+	+	+	+	+	+	+	+	+	+	+	+	+	+	+	+	+	+	+	+	+	+	+	+	+	+	+
	group_1268		ATPase, T2SS/T4P/T4SS family	31	31	Core	+	+	+	+	+	+	+	+	+	+	+	+	+	+	+	+	+	+	+	+	+	+	+	+	+	+	+	+	+	+	+
	rplI		50S ribosomal protein L9	31	31	Core	+	+	+	+	+	+	+	+	+	+	+	+	+	+	+	+	+	+	+	+	+	+	+	+	+	+	+	+	+	+	+
	group_1270		lipoprotein	31	31	Core	+	+	+	+	+	+	+	+	+	+	+	+	+	+	+	+	+	+	+	+	+	+	+	+	+	+	+	+	+	+	+
	group_1271		3-phenylpropionate MFS transporter	31	31	Core	+	+	+	+	+	+	+	+	+	+	+	+	+	+	+	+	+	+	+	+	+	+	+	+	+	+	+	+	+	+	+
	gntR		gluconate operon transcriptional repressor GntR	31	31	Core	+	+	+	+	+	+	+	+	+	+	+	+	+	+	+	+	+	+	+	+	+	+	+	+	+	+	+	+	+	+	+
	tssH		type VI secretion system ATPase TssH	31	31	Core	+	+	+	+	+	+	+	+	+	+	+	+	+	+	+	+	+	+	+	+	+	+	+	+	+	+	+	+	+	+	+
	ppnP		pyrimidine/purine nucleoside phosphorylase	31	31	Core	+	+	+	+	+	+	+	+	+	+	+	+	+	+	+	+	+	+	+	+	+	+	+	+	+	+	+	+	+	+	+
	pepP		Xaa-Pro aminopeptidase	31	31	Core	+	+	+	+	+	+	+	+	+	+	+	+	+	+	+	+	+	+	+	+	+	+	+	+	+	+	+	+	+	+	+
	yegD		molecular chaperone	31	31	Core	+	+	+	+	+	+	+	+	+	+	+	+	+	+	+	+	+	+	+	+	+	+	+	+	+	+	+	+	+	+	+
	group_1277		IgaA/UmoB family intracellular growth attenuator	31	31	Core	+	+	+	+	+	+	+	+	+	+	+	+	+	+	+	+	+	+	+	+	+	+	+	+	+	+	+	+	+	+	+
	yieH		6-phosphogluconate phosphatase	31	31	Core	+	+	+	+	+	+	+	+	+	+	+	+	+	+	+	+	+	+	+	+	+	+	+	+	+	+	+	+	+	+	+
	group_1279		hypothetical protein	31	31	Core	+	+	+	+	+	+	+	+	+	+	+	+	+	+	+	+	+	+	+	+	+	+	+	+	+	+	+	+	+	+	+
	glk		glucokinase	31	31	Core	+	+	+	+	+	+	+	+	+	+	+	+	+	+	+	+	+	+	+	+	+	+	+	+	+	+	+	+	+	+	+
	rsmS		pleiotropic regulatory protein RsmS	31	31	Core	+	+	+	+	+	+	+	+	+	+	+	+	+	+	+	+	+	+	+	+	+	+	+	+	+	+	+	+	+	+	+
	group_1281		efflux RND transporter permease subunit	31	31	Core	+	+	+	+	+	+	+	+	+	+	+	+	+	+	+	+	+	+	+	+	+	+	+	+	+	+	+	+	+	+	+
	group_1282		YcbK family protein	31	31	Core	+	+	+	+	+	+	+	+	+	+	+	+	+	+	+	+	+	+	+	+	+	+	+	+	+	+	+	+	+	+	+
	group_1283		transcriptional regulator	31	31	Core	+	+	+	+	+	+	+	+	+	+	+	+	+	+	+	+	+	+	+	+	+	+	+	+	+	+	+	+	+	+	+
	zur		zinc uptake transcriptional repressor Zur	31	31	Core	+	+	+	+	+	+	+	+	+	+	+	+	+	+	+	+	+	+	+	+	+	+	+	+	+	+	+	+	+	+	+
	cecR		transcriptional regulator CecR	31	31	Core	+	+	+	+	+	+	+	+	+	+	+	+	+	+	+	+	+	+	+	+	+	+	+	+	+	+	+	+	+	+	+
	group_1286		Gfo/Idh/MocA family oxidoreductase	31	31	Core	+	+	+	+	+	+	+	+	+	+	+	+	+	+	+	+	+	+	+	+	+	+	+	+	+	+	+	+	+	+	+
	rplQ		50S ribosomal protein L17	31	31	Core	+	+	+	+	+	+	+	+	+	+	+	+	+	+	+	+	+	+	+	+	+	+	+	+	+	+	+	+	+	+	+
	gluQRS		tRNA glutamyl-Q(34) synthetase GluQRS	31	31	Core	+	+	+	+	+	+	+	+	+	+	+	+	+	+	+	+	+	+	+	+	+	+	+	+	+	+	+	+	+	+	+
	group_1289		hypothetical protein	31	31	Core	+	+	+	+	+	+	+	+	+	+	+	+	+	+	+	+	+	+	+	+	+	+	+	+	+	+	+	+	+	+	+
	group_129		NEL-type E3 ubiquitin ligase domain-containing protein	31	31	Core	+	+	+	+	+	+	+	+	+	+	+	+	+	+	+	+	+	+	+	+	+	+	+	+	+	+	+	+	+	+	+
	sucD		succinate--CoA ligase subunit alpha	31	31	Core	+	+	+	+	+	+	+	+	+	+	+	+	+	+	+	+	+	+	+	+	+	+	+	+	+	+	+	+	+	+	+
	group_1291		IS256-like element ISEic2 family transposase	31	31	Core	+	+	+	+	+	+	+	+	+	+	+	+	+	+	+	+	+	+	+	+	+	+	+	+	+	+	+	+	+	+	+
	group_1292		MysB family protein	31	31	Core	+	+	+	+	+	+	+	+	+	+	+	+	+	+	+	+	+	+	+	+	+	+	+	+	+	+	+	+	+	+	+
	pmbA		metalloprotease PmbA	31	31	Core	+	+	+	+	+	+	+	+	+	+	+	+	+	+	+	+	+	+	+	+	+	+	+	+	+	+	+	+	+	+	+
	group_1294		alpha/beta fold hydrolase	31	31	Core	+	+	+	+	+	+	+	+	+	+	+	+	+	+	+	+	+	+	+	+	+	+	+	+	+	+	+	+	+	+	+
	group_1295		autotransporter outer membrane beta-barrel domain-containing protein	31	31	Core	+	+	+	+	+	+	+	+	+	+	+	+	+	+	+	+	+	+	+	+	+	+	+	+	+	+	+	+	+	+	+
	group_1296		beta-N-acetylhexosaminidase	31	31	Core	+	+	+	+	+	+	+	+	+	+	+	+	+	+	+	+	+	+	+	+	+	+	+	+	+	+	+	+	+	+	+
	group_1297		IscS subfamily cysteine desulfurase	31	31	Core	+	+	+	+	+	+	+	+	+	+	+	+	+	+	+	+	+	+	+	+	+	+	+	+	+	+	+	+	+	+	+
	group_1298		ABC transporter permease	31	31	Core	+	+	+	+	+	+	+	+	+	+	+	+	+	+	+	+	+	+	+	+	+	+	+	+	+	+	+	+	+	+	+
	rfbA		glucose-1-phosphate thymidylyltransferase RfbA	31	31	Core	+	+	+	+	+	+	+	+	+	+	+	+	+	+	+	+	+	+	+	+	+	+	+	+	+	+	+	+	+	+	+
	flhB		flagellar biosynthesis protein FlhB	31	31	Core	+	+	+	+	+	+	+	+	+	+	+	+	+	+	+	+	+	+	+	+	+	+	+	+	+	+	+	+	+	+	+
	group_1300		hypothetical protein	31	31	Core	+	+	+	+	+	+	+	+	+	+	+	+	+	+	+	+	+	+	+	+	+	+	+	+	+	+	+	+	+	+	+
	group_1301		MgtC/SapB family protein	31	31	Core	+	+	+	+	+	+	+	+	+	+	+	+	+	+	+	+	+	+	+	+	+	+	+	+	+	+	+	+	+	+	+
	group_1302		IS110 family transposase	31	31	Core	+	+	+	+	+	+	+	+	+	+	+	+	+	+	+	+	+	+	+	+	+	+	+	+	+	+	+	+	+	+	+
	group_1303		IS110 family transposase	31	31	Core	+	+	+	+	+	+	+	+	+	+	+	+	+	+	+	+	+	+	+	+	+	+	+	+	+	+	+	+	+	+	+
	thyA		thymidylate synthase	31	31	Core	+	+	+	+	+	+	+	+	+	+	+	+	+	+	+	+	+	+	+	+	+	+	+	+	+	+	+	+	+	+	+
	group_1305		IS1 family transposase IS1N	31	31	Core	+	+	+	+	+	+	+	+	+	+	+	+	+	+	+	+	+	+	+	+	+	+	+	+	+	+	+	+	+	+	+
	group_1306		hypothetical protein	31	31	Core	+	+	+	+	+	+	+	+	+	+	+	+	+	+	+	+	+	+	+	+	+	+	+	+	+	+	+	+	+	+	+
	yajL		protein deglycase YajL	31	31	Core	+	+	+	+	+	+	+	+	+	+	+	+	+	+	+	+	+	+	+	+	+	+	+	+	+	+	+	+	+	+	+
	group_1308		TIGR01212 family radical SAM protein	31	31	Core	+	+	+	+	+	+	+	+	+	+	+	+	+	+	+	+	+	+	+	+	+	+	+	+	+	+	+	+	+	+	+
	group_1309		hypothetical protein	31	31	Core	+	+	+	+	+	+	+	+	+	+	+	+	+	+	+	+	+	+	+	+	+	+	+	+	+	+	+	+	+	+	+
	purN		phosphoribosylglycinamide formyltransferase	31	31	Core	+	+	+	+	+	+	+	+	+	+	+	+	+	+	+	+	+	+	+	+	+	+	+	+	+	+	+	+	+	+	+
	group_1311		YihD family protein	31	31	Core	+	+	+	+	+	+	+	+	+	+	+	+	+	+	+	+	+	+	+	+	+	+	+	+	+	+	+	+	+	+	+
	lpxA		acyl-ACP--UDP-N-acetylglucosamine O-acyltransferase	31	31	Core	+	+	+	+	+	+	+	+	+	+	+	+	+	+	+	+	+	+	+	+	+	+	+	+	+	+	+	+	+	+	+
	sodC		superoxide dismutase family protein	31	31	Core	+	+	+	+	+	+	+	+	+	+	+	+	+	+	+	+	+	+	+	+	+	+	+	+	+	+	+	+	+	+	+
	group_1314		barstar family protein	31	31	Core	+	+	+	+	+	+	+	+	+	+	+	+	+	+	+	+	+	+	+	+	+	+	+	+	+	+	+	+	+	+	+
	glnD		bifunctional uridylyltransferase/uridylyl-removing protein GlnD	31	31	Core	+	+	+	+	+	+	+	+	+	+	+	+	+	+	+	+	+	+	+	+	+	+	+	+	+	+	+	+	+	+	+
	actP		cation/acetate symporter ActP	31	31	Core	+	+	+	+	+	+	+	+	+	+	+	+	+	+	+	+	+	+	+	+	+	+	+	+	+	+	+	+	+	+	+
	ruvC		crossover junction endodeoxyribonuclease RuvC	31	31	Core	+	+	+	+	+	+	+	+	+	+	+	+	+	+	+	+	+	+	+	+	+	+	+	+	+	+	+	+	+	+	+
	group_1318		YpfN family protein	31	31	Core	+	+	+	+	+	+	+	+	+	+	+	+	+	+	+	+	+	+	+	+	+	+	+	+	+	+	+	+	+	+	+
	group_1319		acyl-homoserine-lactone synthase	31	31	Core	+	+	+	+	+	+	+	+	+	+	+	+	+	+	+	+	+	+	+	+	+	+	+	+	+	+	+	+	+	+	+
	flgD		flagellar hook assembly protein FlgD	31	31	Core	+	+	+	+	+	+	+	+	+	+	+	+	+	+	+	+	+	+	+	+	+	+	+	+	+	+	+	+	+	+	+
	group_1320		hypothetical protein	31	31	Core	+	+	+	+	+	+	+	+	+	+	+	+	+	+	+	+	+	+	+	+	+	+	+	+	+	+	+	+	+	+	+
	group_1321		MFS transporter	31	31	Core	+	+	+	+	+	+	+	+	+	+	+	+	+	+	+	+	+	+	+	+	+	+	+	+	+	+	+	+	+	+	+
	group_1322		YifB family Mg chelatase-like AAA ATPase	31	31	Core	+	+	+	+	+	+	+	+	+	+	+	+	+	+	+	+	+	+	+	+	+	+	+	+	+	+	+	+	+	+	+
	group_1323		glycine zipper family protein	31	31	Core	+	+	+	+	+	+	+	+	+	+	+	+	+	+	+	+	+	+	+	+	+	+	+	+	+	+	+	+	+	+	+
	cdd		cytidine deaminase	31	31	Core	+	+	+	+	+	+	+	+	+	+	+	+	+	+	+	+	+	+	+	+	+	+	+	+	+	+	+	+	+	+	+
	group_1325		iron ABC transporter permease	31	31	Core	+	+	+	+	+	+	+	+	+	+	+	+	+	+	+	+	+	+	+	+	+	+	+	+	+	+	+	+	+	+	+
	group_1326		hypothetical protein	31	31	Core	+	+	+	+	+	+	+	+	+	+	+	+	+	+	+	+	+	+	+	+	+	+	+	+	+	+	+	+	+	+	+
	group_1327		DciA family protein	31	31	Core	+	+	+	+	+	+	+	+	+	+	+	+	+	+	+	+	+	+	+	+	+	+	+	+	+	+	+	+	+	+	+
	group_1328		hypothetical protein	31	31	Core	+	+	+	+	+	+	+	+	+	+	+	+	+	+	+	+	+	+	+	+	+	+	+	+	+	+	+	+	+	+	+
	oppF		murein tripeptide/oligopeptide ABC transporter ATP binding protein OppF	31	31	Core	+	+	+	+	+	+	+	+	+	+	+	+	+	+	+	+	+	+	+	+	+	+	+	+	+	+	+	+	+	+	+
	lolE		lipoprotein-releasing ABC transporter permease subunit LolE	31	31	Core	+	+	+	+	+	+	+	+	+	+	+	+	+	+	+	+	+	+	+	+	+	+	+	+	+	+	+	+	+	+	+
	glgB		1,4-alpha-glucan branching protein GlgB	31	31	Core	+	+	+	+	+	+	+	+	+	+	+	+	+	+	+	+	+	+	+	+	+	+	+	+	+	+	+	+	+	+	+
	polA		DNA polymerase I	31	31	Core	+	+	+	+	+	+	+	+	+	+	+	+	+	+	+	+	+	+	+	+	+	+	+	+	+	+	+	+	+	+	+
	group_1333		DASS family sodium-coupled anion symporter	31	31	Core	+	+	+	+	+	+	+	+	+	+	+	+	+	+	+	+	+	+	+	+	+	+	+	+	+	+	+	+	+	+	+
	group_1334		nitrous oxide-stimulated promoter family protein	31	31	Core	+	+	+	+	+	+	+	+	+	+	+	+	+	+	+	+	+	+	+	+	+	+	+	+	+	+	+	+	+	+	+
	amiB		N-acetylmuramoyl-L-alanine amidase AmiB	31	31	Core	+	+	+	+	+	+	+	+	+	+	+	+	+	+	+	+	+	+	+	+	+	+	+	+	+	+	+	+	+	+	+
	group_1336		TRIC cation channel family protein	31	31	Core	+	+	+	+	+	+	+	+	+	+	+	+	+	+	+	+	+	+	+	+	+	+	+	+	+	+	+	+	+	+	+
	mscS		small-conductance mechanosensitive channel MscS	31	31	Core	+	+	+	+	+	+	+	+	+	+	+	+	+	+	+	+	+	+	+	+	+	+	+	+	+	+	+	+	+	+	+
	menC		o-succinylbenzoate synthase	31	31	Core	+	+	+	+	+	+	+	+	+	+	+	+	+	+	+	+	+	+	+	+	+	+	+	+	+	+	+	+	+	+	+
	era		GTPase Era	31	31	Core	+	+	+	+	+	+	+	+	+	+	+	+	+	+	+	+	+	+	+	+	+	+	+	+	+	+	+	+	+	+	+
	motA_1		flagellar motor stator protein MotA	31	31	Core	+	+	+	+	+	+	+	+	+	+	+	+	+	+	+	+	+	+	+	+	+	+	+	+	+	+	+	+	+	+	+
	group_1340		hypothetical protein	31	31	Core	+	+	+	+	+	+	+	+	+	+	+	+	+	+	+	+	+	+	+	+	+	+	+	+	+	+	+	+	+	+	+
	ubiI		FAD-dependent 2-octaprenylphenol hydroxylase	31	31	Core	+	+	+	+	+	+	+	+	+	+	+	+	+	+	+	+	+	+	+	+	+	+	+	+	+	+	+	+	+	+	+
	pdxY		pyridoxal kinase PdxY	31	31	Core	+	+	+	+	+	+	+	+	+	+	+	+	+	+	+	+	+	+	+	+	+	+	+	+	+	+	+	+	+	+	+
	aroQ		type II 3-dehydroquinate dehydratase	31	31	Core	+	+	+	+	+	+	+	+	+	+	+	+	+	+	+	+	+	+	+	+	+	+	+	+	+	+	+	+	+	+	+
	nagK_2		N-acetylglucosamine kinase	31	31	Core	+	+	+	+	+	+	+	+	+	+	+	+	+	+	+	+	+	+	+	+	+	+	+	+	+	+	+	+	+	+	+
	cheW		chemotaxis protein CheW	31	31	Core	+	+	+	+	+	+	+	+	+	+	+	+	+	+	+	+	+	+	+	+	+	+	+	+	+	+	+	+	+	+	+
	rplV		50S ribosomal protein L22	31	31	Core	+	+	+	+	+	+	+	+	+	+	+	+	+	+	+	+	+	+	+	+	+	+	+	+	+	+	+	+	+	+	+
	hfq		RNA chaperone Hfq	31	31	Core	+	+	+	+	+	+	+	+	+	+	+	+	+	+	+	+	+	+	+	+	+	+	+	+	+	+	+	+	+	+	+
	hflD		high frequency lysogenization protein HflD	31	31	Core	+	+	+	+	+	+	+	+	+	+	+	+	+	+	+	+	+	+	+	+	+	+	+	+	+	+	+	+	+	+	+
	group_1349		type II toxin-antitoxin system RelE/ParE family toxin	31	31	Core	+	+	+	+	+	+	+	+	+	+	+	+	+	+	+	+	+	+	+	+	+	+	+	+	+	+	+	+	+	+	+
	rffC		dTDP-4-amino-4,6-dideoxy-D-galactose acyltransferase	31	31	Core	+	+	+	+	+	+	+	+	+	+	+	+	+	+	+	+	+	+	+	+	+	+	+	+	+	+	+	+	+	+	+
	group_1351		YdgA family protein	31	31	Core	+	+	+	+	+	+	+	+	+	+	+	+	+	+	+	+	+	+	+	+	+	+	+	+	+	+	+	+	+	+	+
	group_1352		hypothetical protein	31	31	Core	+	+	+	+	+	+	+	+	+	+	+	+	+	+	+	+	+	+	+	+	+	+	+	+	+	+	+	+	+	+	+
	group_1353		DEAD/DEAH box helicase	31	31	Core	+	+	+	+	+	+	+	+	+	+	+	+	+	+	+	+	+	+	+	+	+	+	+	+	+	+	+	+	+	+	+
	glsA		glutaminase A	31	31	Core	+	+	+	+	+	+	+	+	+	+	+	+	+	+	+	+	+	+	+	+	+	+	+	+	+	+	+	+	+	+	+
	group_1355		MFS transporter	31	31	Core	+	+	+	+	+	+	+	+	+	+	+	+	+	+	+	+	+	+	+	+	+	+	+	+	+	+	+	+	+	+	+
	fabB		beta-ketoacyl-ACP synthase I	31	31	Core	+	+	+	+	+	+	+	+	+	+	+	+	+	+	+	+	+	+	+	+	+	+	+	+	+	+	+	+	+	+	+
	ispH		4-hydroxy-3-methylbut-2-enyl diphosphate reductase	31	31	Core	+	+	+	+	+	+	+	+	+	+	+	+	+	+	+	+	+	+	+	+	+	+	+	+	+	+	+	+	+	+	+
	aes		acetyl esterase	31	31	Core	+	+	+	+	+	+	+	+	+	+	+	+	+	+	+	+	+	+	+	+	+	+	+	+	+	+	+	+	+	+	+
	viaA		ATPase RavA stimulator ViaA	31	31	Core	+	+	+	+	+	+	+	+	+	+	+	+	+	+	+	+	+	+	+	+	+	+	+	+	+	+	+	+	+	+	+
	group_136		PD-(D/E)XK nuclease family protein	31	31	Core	+	+	+	+	+	+	+	+	+	+	+	+	+	+	+	+	+	+	+	+	+	+	+	+	+	+	+	+	+	+	+
	prc		carboxy terminal-processing peptidase	31	31	Core	+	+	+	+	+	+	+	+	+	+	+	+	+	+	+	+	+	+	+	+	+	+	+	+	+	+	+	+	+	+	+
	group_1361		hypothetical protein	31	31	Core	+	+	+	+	+	+	+	+	+	+	+	+	+	+	+	+	+	+	+	+	+	+	+	+	+	+	+	+	+	+	+
	dedD		cell division protein DedD	31	31	Core	+	+	+	+	+	+	+	+	+	+	+	+	+	+	+	+	+	+	+	+	+	+	+	+	+	+	+	+	+	+	+
	pitA		inorganic phosphate transporter PitA	31	31	Core	+	+	+	+	+	+	+	+	+	+	+	+	+	+	+	+	+	+	+	+	+	+	+	+	+	+	+	+	+	+	+
	dhaK-2		PTS-dependent dihydroxyacetone kinase 2, dihydroxyacetone-binding subunit DhaK	31	31	Core	+	+	+	+	+	+	+	+	+	+	+	+	+	+	+	+	+	+	+	+	+	+	+	+	+	+	+	+	+	+	+
	group_1365		DNA polymerase III subunit chi	31	31	Core	+	+	+	+	+	+	+	+	+	+	+	+	+	+	+	+	+	+	+	+	+	+	+	+	+	+	+	+	+	+	+
	group_1366		hypothetical protein	31	31	Core	+	+	+	+	+	+	+	+	+	+	+	+	+	+	+	+	+	+	+	+	+	+	+	+	+	+	+	+	+	+	+
	sodB		superoxide dismutase [Fe]	31	31	Core	+	+	+	+	+	+	+	+	+	+	+	+	+	+	+	+	+	+	+	+	+	+	+	+	+	+	+	+	+	+	+
	mdtH		multidrug efflux MFS transporter MdtH	31	31	Core	+	+	+	+	+	+	+	+	+	+	+	+	+	+	+	+	+	+	+	+	+	+	+	+	+	+	+	+	+	+	+
	iolE		myo-inosose-2 dehydratase	31	31	Core	+	+	+	+	+	+	+	+	+	+	+	+	+	+	+	+	+	+	+	+	+	+	+	+	+	+	+	+	+	+	+
	exuR		transcriptional regulator ExuR	31	31	Core	+	+	+	+	+	+	+	+	+	+	+	+	+	+	+	+	+	+	+	+	+	+	+	+	+	+	+	+	+	+	+
	hybA		hydrogenase 2 operon protein HybA	31	31	Core	+	+	+	+	+	+	+	+	+	+	+	+	+	+	+	+	+	+	+	+	+	+	+	+	+	+	+	+	+	+	+
	group_1372		VirK/YbjX family protein	31	31	Core	+	+	+	+	+	+	+	+	+	+	+	+	+	+	+	+	+	+	+	+	+	+	+	+	+	+	+	+	+	+	+
	group_1373		fimbria/pilus periplasmic chaperone	31	31	Core	+	+	+	+	+	+	+	+	+	+	+	+	+	+	+	+	+	+	+	+	+	+	+	+	+	+	+	+	+	+	+
	mgtA		magnesium-translocating P-type ATPase	31	31	Core	+	+	+	+	+	+	+	+	+	+	+	+	+	+	+	+	+	+	+	+	+	+	+	+	+	+	+	+	+	+	+
	speB		agmatinase	31	31	Core	+	+	+	+	+	+	+	+	+	+	+	+	+	+	+	+	+	+	+	+	+	+	+	+	+	+	+	+	+	+	+
	srmB		ATP-dependent RNA helicase SrmB	31	31	Core	+	+	+	+	+	+	+	+	+	+	+	+	+	+	+	+	+	+	+	+	+	+	+	+	+	+	+	+	+	+	+
	group_1377		hypothetical protein	31	31	Core	+	+	+	+	+	+	+	+	+	+	+	+	+	+	+	+	+	+	+	+	+	+	+	+	+	+	+	+	+	+	+
	bioA		adenosylmethionine--8-amino-7-oxononanoate transaminase	31	31	Core	+	+	+	+	+	+	+	+	+	+	+	+	+	+	+	+	+	+	+	+	+	+	+	+	+	+	+	+	+	+	+
	group_1379		hypothetical protein	31	31	Core	+	+	+	+	+	+	+	+	+	+	+	+	+	+	+	+	+	+	+	+	+	+	+	+	+	+	+	+	+	+	+
	group_138		hypothetical protein	31	31	Core	+	+	+	+	+	+	+	+	+	+	+	+	+	+	+	+	+	+	+	+	+	+	+	+	+	+	+	+	+	+	+
	group_1380		serine hydroxymethyltransferase	31	31	Core	+	+	+	+	+	+	+	+	+	+	+	+	+	+	+	+	+	+	+	+	+	+	+	+	+	+	+	+	+	+	+
	tusE		sulfurtransferase TusE	31	31	Core	+	+	+	+	+	+	+	+	+	+	+	+	+	+	+	+	+	+	+	+	+	+	+	+	+	+	+	+	+	+	+
	group_1382		HAMP domain-containing sensor histidine kinase	31	31	Core	+	+	+	+	+	+	+	+	+	+	+	+	+	+	+	+	+	+	+	+	+	+	+	+	+	+	+	+	+	+	+
	group_1383		hypothetical protein	31	31	Core	+	+	+	+	+	+	+	+	+	+	+	+	+	+	+	+	+	+	+	+	+	+	+	+	+	+	+	+	+	+	+
	group_1384		iron-siderophore ABC transporter substrate-binding protein	31	31	Core	+	+	+	+	+	+	+	+	+	+	+	+	+	+	+	+	+	+	+	+	+	+	+	+	+	+	+	+	+	+	+
	rdgC		recombination-associated protein RdgC	31	31	Core	+	+	+	+	+	+	+	+	+	+	+	+	+	+	+	+	+	+	+	+	+	+	+	+	+	+	+	+	+	+	+
	group_1386		glycine zipper 2TM domain-containing protein	31	31	Core	+	+	+	+	+	+	+	+	+	+	+	+	+	+	+	+	+	+	+	+	+	+	+	+	+	+	+	+	+	+	+
	group_1387		hypothetical protein	31	31	Core	+	+	+	+	+	+	+	+	+	+	+	+	+	+	+	+	+	+	+	+	+	+	+	+	+	+	+	+	+	+	+
	cydX		cytochrome bd-I oxidase subunit CydX	31	31	Core	+	+	+	+	+	+	+	+	+	+	+	+	+	+	+	+	+	+	+	+	+	+	+	+	+	+	+	+	+	+	+
	acpP		acyl carrier protein	31	31	Core	+	+	+	+	+	+	+	+	+	+	+	+	+	+	+	+	+	+	+	+	+	+	+	+	+	+	+	+	+	+	+
	btuC		vitamin B12 ABC transporter permease BtuC	31	31	Core	+	+	+	+	+	+	+	+	+	+	+	+	+	+	+	+	+	+	+	+	+	+	+	+	+	+	+	+	+	+	+
	group_1391		hypothetical protein	31	31	Core	+	+	+	+	+	+	+	+	+	+	+	+	+	+	+	+	+	+	+	+	+	+	+	+	+	+	+	+	+	+	+
	bcsB		Cyclic di-GMP-binding protein	31	31	Core	+	+	+	+	+	+	+	+	+	+	+	+	+	+	+	+	+	+	+	+	+	+	+	+	+	+	+	+	+	+	+
	group_1393		thiamine pyrophosphate-binding protein	31	31	Core	+	+	+	+	+	+	+	+	+	+	+	+	+	+	+	+	+	+	+	+	+	+	+	+	+	+	+	+	+	+	+
	ftsZ		cell division protein FtsZ	31	31	Core	+	+	+	+	+	+	+	+	+	+	+	+	+	+	+	+	+	+	+	+	+	+	+	+	+	+	+	+	+	+	+
	kdsA		3-deoxy-8-phosphooctulonate synthase	31	31	Core	+	+	+	+	+	+	+	+	+	+	+	+	+	+	+	+	+	+	+	+	+	+	+	+	+	+	+	+	+	+	+
	selD		selenide, water dikinase SelD	31	31	Core	+	+	+	+	+	+	+	+	+	+	+	+	+	+	+	+	+	+	+	+	+	+	+	+	+	+	+	+	+	+	+
	recN		DNA repair protein RecN	31	31	Core	+	+	+	+	+	+	+	+	+	+	+	+	+	+	+	+	+	+	+	+	+	+	+	+	+	+	+	+	+	+	+
	kdpC		potassium-transporting ATPase subunit KdpC	31	31	Core	+	+	+	+	+	+	+	+	+	+	+	+	+	+	+	+	+	+	+	+	+	+	+	+	+	+	+	+	+	+	+
	group_1399		hypothetical protein	31	31	Core	+	+	+	+	+	+	+	+	+	+	+	+	+	+	+	+	+	+	+	+	+	+	+	+	+	+	+	+	+	+	+
	malQ		4-alpha-glucanotransferase	31	31	Core	+	+	+	+	+	+	+	+	+	+	+	+	+	+	+	+	+	+	+	+	+	+	+	+	+	+	+	+	+	+	+
	ygfZ		tRNA-modifying protein YgfZ	31	31	Core	+	+	+	+	+	+	+	+	+	+	+	+	+	+	+	+	+	+	+	+	+	+	+	+	+	+	+	+	+	+	+
	group_1401		ADP-ribosylglycohydrolase family protein	31	31	Core	+	+	+	+	+	+	+	+	+	+	+	+	+	+	+	+	+	+	+	+	+	+	+	+	+	+	+	+	+	+	+
	yijD		Inner membrane protein YijD	31	31	Core	+	+	+	+	+	+	+	+	+	+	+	+	+	+	+	+	+	+	+	+	+	+	+	+	+	+	+	+	+	+	+
	purM		phosphoribosylformylglycinamidine cyclo-ligase	31	31	Core	+	+	+	+	+	+	+	+	+	+	+	+	+	+	+	+	+	+	+	+	+	+	+	+	+	+	+	+	+	+	+
	group_1404		YdbH family protein	31	31	Core	+	+	+	+	+	+	+	+	+	+	+	+	+	+	+	+	+	+	+	+	+	+	+	+	+	+	+	+	+	+	+
	zntR		Zn(2+)-responsive transcriptional regulator	31	31	Core	+	+	+	+	+	+	+	+	+	+	+	+	+	+	+	+	+	+	+	+	+	+	+	+	+	+	+	+	+	+	+
	group_1406		metal-dependent hydrolase	31	31	Core	+	+	+	+	+	+	+	+	+	+	+	+	+	+	+	+	+	+	+	+	+	+	+	+	+	+	+	+	+	+	+
	mreD		rod shape-determining protein MreD	31	31	Core	+	+	+	+	+	+	+	+	+	+	+	+	+	+	+	+	+	+	+	+	+	+	+	+	+	+	+	+	+	+	+
	rpe		ribulose-phosphate 3-epimerase	31	31	Core	+	+	+	+	+	+	+	+	+	+	+	+	+	+	+	+	+	+	+	+	+	+	+	+	+	+	+	+	+	+	+
	cobT		nicotinate-nucleotide--dimethylbenzimidazole phosphoribosyltransferase	31	31	Core	+	+	+	+	+	+	+	+	+	+	+	+	+	+	+	+	+	+	+	+	+	+	+	+	+	+	+	+	+	+	+
	group_141		amino acid ABC transporter substrate-binding protein	31	31	Core	+	+	+	+	+	+	+	+	+	+	+	+	+	+	+	+	+	+	+	+	+	+	+	+	+	+	+	+	+	+	+
	group_1410		hypothetical protein	31	31	Core	+	+	+	+	+	+	+	+	+	+	+	+	+	+	+	+	+	+	+	+	+	+	+	+	+	+	+	+	+	+	+
	rpsF		30S ribosomal protein S6	31	31	Core	+	+	+	+	+	+	+	+	+	+	+	+	+	+	+	+	+	+	+	+	+	+	+	+	+	+	+	+	+	+	+
	leuD		3-isopropylmalate dehydratase small subunit	31	31	Core	+	+	+	+	+	+	+	+	+	+	+	+	+	+	+	+	+	+	+	+	+	+	+	+	+	+	+	+	+	+	+
	cytR		DNA-binding transcriptional regulator CytR	31	31	Core	+	+	+	+	+	+	+	+	+	+	+	+	+	+	+	+	+	+	+	+	+	+	+	+	+	+	+	+	+	+	+
	group_1414		methylglyoxal synthase	31	31	Core	+	+	+	+	+	+	+	+	+	+	+	+	+	+	+	+	+	+	+	+	+	+	+	+	+	+	+	+	+	+	+
	kch		voltage-gated potassium channel protein	31	31	Core	+	+	+	+	+	+	+	+	+	+	+	+	+	+	+	+	+	+	+	+	+	+	+	+	+	+	+	+	+	+	+
	yiiM		6-hydroxyaminopurine reductase	31	31	Core	+	+	+	+	+	+	+	+	+	+	+	+	+	+	+	+	+	+	+	+	+	+	+	+	+	+	+	+	+	+	+
	clpP		ATP-dependent Clp endopeptidase proteolytic subunit ClpP	31	31	Core	+	+	+	+	+	+	+	+	+	+	+	+	+	+	+	+	+	+	+	+	+	+	+	+	+	+	+	+	+	+	+
	group_1418		glycosyltransferase family 2 protein	31	31	Core	+	+	+	+	+	+	+	+	+	+	+	+	+	+	+	+	+	+	+	+	+	+	+	+	+	+	+	+	+	+	+
	dapA		4-hydroxy-tetrahydrodipicolinate synthase	31	31	Core	+	+	+	+	+	+	+	+	+	+	+	+	+	+	+	+	+	+	+	+	+	+	+	+	+	+	+	+	+	+	+
	group_1420		YfaZ family outer membrane protein	31	31	Core	+	+	+	+	+	+	+	+	+	+	+	+	+	+	+	+	+	+	+	+	+	+	+	+	+	+	+	+	+	+	+
	fadL		long-chain fatty acid transporter FadL	31	31	Core	+	+	+	+	+	+	+	+	+	+	+	+	+	+	+	+	+	+	+	+	+	+	+	+	+	+	+	+	+	+	+
	dnaX		DNA polymerase III subunit gamma/tau	31	31	Core	+	+	+	+	+	+	+	+	+	+	+	+	+	+	+	+	+	+	+	+	+	+	+	+	+	+	+	+	+	+	+
	zipA		cell division protein ZipA	31	31	Core	+	+	+	+	+	+	+	+	+	+	+	+	+	+	+	+	+	+	+	+	+	+	+	+	+	+	+	+	+	+	+
	group_1424		aryl-sulfate sulfotransferase	31	31	Core	+	+	+	+	+	+	+	+	+	+	+	+	+	+	+	+	+	+	+	+	+	+	+	+	+	+	+	+	+	+	+
	group_1425		inorganic triphosphatase	31	31	Core	+	+	+	+	+	+	+	+	+	+	+	+	+	+	+	+	+	+	+	+	+	+	+	+	+	+	+	+	+	+	+
	group_1426		NAD-dependent epimerase	31	31	Core	+	+	+	+	+	+	+	+	+	+	+	+	+	+	+	+	+	+	+	+	+	+	+	+	+	+	+	+	+	+	+
	dksA		RNA polymerase-binding protein DksA	31	31	Core	+	+	+	+	+	+	+	+	+	+	+	+	+	+	+	+	+	+	+	+	+	+	+	+	+	+	+	+	+	+	+
	group_1428		YqaA family protein	31	31	Core	+	+	+	+	+	+	+	+	+	+	+	+	+	+	+	+	+	+	+	+	+	+	+	+	+	+	+	+	+	+	+
	group_1429		hypothetical protein	31	31	Core	+	+	+	+	+	+	+	+	+	+	+	+	+	+	+	+	+	+	+	+	+	+	+	+	+	+	+	+	+	+	+
	gstA		glutathione transferase GstA	31	31	Core	+	+	+	+	+	+	+	+	+	+	+	+	+	+	+	+	+	+	+	+	+	+	+	+	+	+	+	+	+	+	+
	group_1431		hypothetical protein	31	31	Core	+	+	+	+	+	+	+	+	+	+	+	+	+	+	+	+	+	+	+	+	+	+	+	+	+	+	+	+	+	+	+
	group_1432		NAD-dependent malic enzyme	31	31	Core	+	+	+	+	+	+	+	+	+	+	+	+	+	+	+	+	+	+	+	+	+	+	+	+	+	+	+	+	+	+	+
	modB		molybdate ABC transporter permease subunit	31	31	Core	+	+	+	+	+	+	+	+	+	+	+	+	+	+	+	+	+	+	+	+	+	+	+	+	+	+	+	+	+	+	+
	gndA		NADP-dependent phosphogluconate dehydrogenase	31	31	Core	+	+	+	+	+	+	+	+	+	+	+	+	+	+	+	+	+	+	+	+	+	+	+	+	+	+	+	+	+	+	+
	group_1435		hypothetical protein	31	31	Core	+	+	+	+	+	+	+	+	+	+	+	+	+	+	+	+	+	+	+	+	+	+	+	+	+	+	+	+	+	+	+
	group_1436		type III secretion system effector phosphothreonine lyase	31	31	Core	+	+	+	+	+	+	+	+	+	+	+	+	+	+	+	+	+	+	+	+	+	+	+	+	+	+	+	+	+	+	+
	rng		ribonuclease G	31	31	Core	+	+	+	+	+	+	+	+	+	+	+	+	+	+	+	+	+	+	+	+	+	+	+	+	+	+	+	+	+	+	+
	group_1438		amino acid aminotransferase	31	31	Core	+	+	+	+	+	+	+	+	+	+	+	+	+	+	+	+	+	+	+	+	+	+	+	+	+	+	+	+	+	+	+
	rstA		two-component system response regulator RstA	31	31	Core	+	+	+	+	+	+	+	+	+	+	+	+	+	+	+	+	+	+	+	+	+	+	+	+	+	+	+	+	+	+	+
	proS		proline--tRNA ligase	31	31	Core	+	+	+	+	+	+	+	+	+	+	+	+	+	+	+	+	+	+	+	+	+	+	+	+	+	+	+	+	+	+	+
	rpsO		30S ribosomal protein S15	31	31	Core	+	+	+	+	+	+	+	+	+	+	+	+	+	+	+	+	+	+	+	+	+	+	+	+	+	+	+	+	+	+	+
	rsfS		ribosome silencing factor	31	31	Core	+	+	+	+	+	+	+	+	+	+	+	+	+	+	+	+	+	+	+	+	+	+	+	+	+	+	+	+	+	+	+
	cydD		cysteine/glutathione ABC transporter permease/ATP-binding protein CydD	31	31	Core	+	+	+	+	+	+	+	+	+	+	+	+	+	+	+	+	+	+	+	+	+	+	+	+	+	+	+	+	+	+	+
	group_1444		iron ABC transporter permease	31	31	Core	+	+	+	+	+	+	+	+	+	+	+	+	+	+	+	+	+	+	+	+	+	+	+	+	+	+	+	+	+	+	+
	fabG		3-oxoacyl-ACP reductase FabG	31	31	Core	+	+	+	+	+	+	+	+	+	+	+	+	+	+	+	+	+	+	+	+	+	+	+	+	+	+	+	+	+	+	+
	group_1446		hypothetical protein	31	31	Core	+	+	+	+	+	+	+	+	+	+	+	+	+	+	+	+	+	+	+	+	+	+	+	+	+	+	+	+	+	+	+
	msrB		peptide-methionine (R)-S-oxide reductase MsrB	31	31	Core	+	+	+	+	+	+	+	+	+	+	+	+	+	+	+	+	+	+	+	+	+	+	+	+	+	+	+	+	+	+	+
	cgtA		Obg family GTPase CgtA	31	31	Core	+	+	+	+	+	+	+	+	+	+	+	+	+	+	+	+	+	+	+	+	+	+	+	+	+	+	+	+	+	+	+
	brnQ_1		branched-chain amino acid transport system II carrier protein	31	31	Core	+	+	+	+	+	+	+	+	+	+	+	+	+	+	+	+	+	+	+	+	+	+	+	+	+	+	+	+	+	+	+
	grcA		autonomous glycyl radical cofactor GrcA	31	31	Core	+	+	+	+	+	+	+	+	+	+	+	+	+	+	+	+	+	+	+	+	+	+	+	+	+	+	+	+	+	+	+
	group_1451		heme ABC transporter permease	31	31	Core	+	+	+	+	+	+	+	+	+	+	+	+	+	+	+	+	+	+	+	+	+	+	+	+	+	+	+	+	+	+	+
	ravA		ATPase RavA	31	31	Core	+	+	+	+	+	+	+	+	+	+	+	+	+	+	+	+	+	+	+	+	+	+	+	+	+	+	+	+	+	+	+
	lrp		leucine-responsive transcriptional regulator Lrp	31	31	Core	+	+	+	+	+	+	+	+	+	+	+	+	+	+	+	+	+	+	+	+	+	+	+	+	+	+	+	+	+	+	+
	fliP		flagellar type III secretion system pore protein FliP	31	31	Core	+	+	+	+	+	+	+	+	+	+	+	+	+	+	+	+	+	+	+	+	+	+	+	+	+	+	+	+	+	+	+
	group_1455		gamma carbonic anhydrase family protein	31	31	Core	+	+	+	+	+	+	+	+	+	+	+	+	+	+	+	+	+	+	+	+	+	+	+	+	+	+	+	+	+	+	+
	group_1456		TonB-dependent receptor	31	31	Core	+	+	+	+	+	+	+	+	+	+	+	+	+	+	+	+	+	+	+	+	+	+	+	+	+	+	+	+	+	+	+
	recA		recombinase RecA	31	31	Core	+	+	+	+	+	+	+	+	+	+	+	+	+	+	+	+	+	+	+	+	+	+	+	+	+	+	+	+	+	+	+
	group_1458		DEAD/DEAH family ATP-dependent RNA helicase	31	31	Core	+	+	+	+	+	+	+	+	+	+	+	+	+	+	+	+	+	+	+	+	+	+	+	+	+	+	+	+	+	+	+
	aphA		acid phosphatase AphA	31	31	Core	+	+	+	+	+	+	+	+	+	+	+	+	+	+	+	+	+	+	+	+	+	+	+	+	+	+	+	+	+	+	+
	nudK		GDP-mannose pyrophosphatase NudK	31	31	Core	+	+	+	+	+	+	+	+	+	+	+	+	+	+	+	+	+	+	+	+	+	+	+	+	+	+	+	+	+	+	+
	cadB_2		cadaverine/lysine antiporter	31	31	Core	+	+	+	+	+	+	+	+	+	+	+	+	+	+	+	+	+	+	+	+	+	+	+	+	+	+	+	+	+	+	+
	tuf_1		elongation factor Tu	31	31	Core	+	+	+	+	+	+	+	+	+	+	+	+	+	+	+	+	+	+	+	+	+	+	+	+	+	+	+	+	+	+	+
	group_1463		tRNA/rRNA methyltransferase	31	31	Core	+	+	+	+	+	+	+	+	+	+	+	+	+	+	+	+	+	+	+	+	+	+	+	+	+	+	+	+	+	+	+
	phoR		phosphate regulon sensor histidine kinase PhoR	31	31	Core	+	+	+	+	+	+	+	+	+	+	+	+	+	+	+	+	+	+	+	+	+	+	+	+	+	+	+	+	+	+	+
	group_1465		hypothetical protein	31	31	Core	+	+	+	+	+	+	+	+	+	+	+	+	+	+	+	+	+	+	+	+	+	+	+	+	+	+	+	+	+	+	+
	group_1466		hypothetical protein	31	31	Core	+	+	+	+	+	+	+	+	+	+	+	+	+	+	+	+	+	+	+	+	+	+	+	+	+	+	+	+	+	+	+
	pnuC		nicotinamide riboside transporter PnuC	31	31	Core	+	+	+	+	+	+	+	+	+	+	+	+	+	+	+	+	+	+	+	+	+	+	+	+	+	+	+	+	+	+	+
	btuF		vitamin B12 ABC transporter substrate-binding protein BtuF	31	31	Core	+	+	+	+	+	+	+	+	+	+	+	+	+	+	+	+	+	+	+	+	+	+	+	+	+	+	+	+	+	+	+
	flgE		flagellar hook protein FlgE	31	31	Core	+	+	+	+	+	+	+	+	+	+	+	+	+	+	+	+	+	+	+	+	+	+	+	+	+	+	+	+	+	+	+
	ompC_2		porin OmpC	31	31	Core	+	+	+	+	+	+	+	+	+	+	+	+	+	+	+	+	+	+	+	+	+	+	+	+	+	+	+	+	+	+	+
	rluA		bifunctional tRNA pseudouridine(32) synthase/23S rRNA pseudouridine(746) synthase RluA	31	31	Core	+	+	+	+	+	+	+	+	+	+	+	+	+	+	+	+	+	+	+	+	+	+	+	+	+	+	+	+	+	+	+
	group_1471		extracellular solute-binding protein	31	31	Core	+	+	+	+	+	+	+	+	+	+	+	+	+	+	+	+	+	+	+	+	+	+	+	+	+	+	+	+	+	+	+
	group_1472		phosphoethanolamine--lipid A transferase	31	31	Core	+	+	+	+	+	+	+	+	+	+	+	+	+	+	+	+	+	+	+	+	+	+	+	+	+	+	+	+	+	+	+
	group_1473		IS630 family transposase	31	31	Core	+	+	+	+	+	+	+	+	+	+	+	+	+	+	+	+	+	+	+	+	+	+	+	+	+	+	+	+	+	+	+
	group_1474		hypothetical protein	31	31	Core	+	+	+	+	+	+	+	+	+	+	+	+	+	+	+	+	+	+	+	+	+	+	+	+	+	+	+	+	+	+	+
	pldA		phospholipase A	31	31	Core	+	+	+	+	+	+	+	+	+	+	+	+	+	+	+	+	+	+	+	+	+	+	+	+	+	+	+	+	+	+	+
	pepB		aminopeptidase PepB	31	31	Core	+	+	+	+	+	+	+	+	+	+	+	+	+	+	+	+	+	+	+	+	+	+	+	+	+	+	+	+	+	+	+
	group_1477		hypothetical protein	31	31	Core	+	+	+	+	+	+	+	+	+	+	+	+	+	+	+	+	+	+	+	+	+	+	+	+	+	+	+	+	+	+	+
	dcuC_2		anaerobic C4-dicarboxylate transporter DcuC	31	31	Core	+	+	+	+	+	+	+	+	+	+	+	+	+	+	+	+	+	+	+	+	+	+	+	+	+	+	+	+	+	+	+
	zntB		zinc transporter ZntB	31	31	Core	+	+	+	+	+	+	+	+	+	+	+	+	+	+	+	+	+	+	+	+	+	+	+	+	+	+	+	+	+	+	+
	kdpD		two-component system sensor histidine kinase KdpD	31	31	Core	+	+	+	+	+	+	+	+	+	+	+	+	+	+	+	+	+	+	+	+	+	+	+	+	+	+	+	+	+	+	+
	dauA		C4-dicarboxylic acid transporter DauA	31	31	Core	+	+	+	+	+	+	+	+	+	+	+	+	+	+	+	+	+	+	+	+	+	+	+	+	+	+	+	+	+	+	+
	group_1482		transposase	31	31	Core	+	+	+	+	+	+	+	+	+	+	+	+	+	+	+	+	+	+	+	+	+	+	+	+	+	+	+	+	+	+	+
	ftsN		cell division protein FtsN	31	31	Core	+	+	+	+	+	+	+	+	+	+	+	+	+	+	+	+	+	+	+	+	+	+	+	+	+	+	+	+	+	+	+
	mnmA		tRNA 2-thiouridine(34) synthase MnmA	31	31	Core	+	+	+	+	+	+	+	+	+	+	+	+	+	+	+	+	+	+	+	+	+	+	+	+	+	+	+	+	+	+	+
	rimM		ribosome maturation factor RimM	31	31	Core	+	+	+	+	+	+	+	+	+	+	+	+	+	+	+	+	+	+	+	+	+	+	+	+	+	+	+	+	+	+	+
	group_1486		nucleoside permease	31	31	Core	+	+	+	+	+	+	+	+	+	+	+	+	+	+	+	+	+	+	+	+	+	+	+	+	+	+	+	+	+	+	+
	trpD		anthranilate phosphoribosyltransferase	31	31	Core	+	+	+	+	+	+	+	+	+	+	+	+	+	+	+	+	+	+	+	+	+	+	+	+	+	+	+	+	+	+	+
	nuoM		NADH-quinone oxidoreductase subunit M	31	31	Core	+	+	+	+	+	+	+	+	+	+	+	+	+	+	+	+	+	+	+	+	+	+	+	+	+	+	+	+	+	+	+
	group_1489		inorganic phosphate transporter	31	31	Core	+	+	+	+	+	+	+	+	+	+	+	+	+	+	+	+	+	+	+	+	+	+	+	+	+	+	+	+	+	+	+
	folM		dihydromonapterin reductase	31	31	Core	+	+	+	+	+	+	+	+	+	+	+	+	+	+	+	+	+	+	+	+	+	+	+	+	+	+	+	+	+	+	+
	truC		tRNA pseudouridine(65) synthase TruC	31	31	Core	+	+	+	+	+	+	+	+	+	+	+	+	+	+	+	+	+	+	+	+	+	+	+	+	+	+	+	+	+	+	+
	group_1491		class I SAM-dependent DNA methyltransferase	31	31	Core	+	+	+	+	+	+	+	+	+	+	+	+	+	+	+	+	+	+	+	+	+	+	+	+	+	+	+	+	+	+	+
	group_1492		DinI-like family protein	31	31	Core	+	+	+	+	+	+	+	+	+	+	+	+	+	+	+	+	+	+	+	+	+	+	+	+	+	+	+	+	+	+	+
	group_1493		hypothetical protein	31	31	Core	+	+	+	+	+	+	+	+	+	+	+	+	+	+	+	+	+	+	+	+	+	+	+	+	+	+	+	+	+	+	+
	mraZ		division/cell wall cluster transcriptional repressor MraZ	31	31	Core	+	+	+	+	+	+	+	+	+	+	+	+	+	+	+	+	+	+	+	+	+	+	+	+	+	+	+	+	+	+	+
	mnmE		tRNA uridine-5-carboxymethylaminomethyl(34) synthesis GTPase MnmE	31	31	Core	+	+	+	+	+	+	+	+	+	+	+	+	+	+	+	+	+	+	+	+	+	+	+	+	+	+	+	+	+	+	+
	malK		maltose/maltodextrin ABC transporter ATP-binding protein MalK	31	31	Core	+	+	+	+	+	+	+	+	+	+	+	+	+	+	+	+	+	+	+	+	+	+	+	+	+	+	+	+	+	+	+
	fliO		flagellar biosynthetic protein FliO	31	31	Core	+	+	+	+	+	+	+	+	+	+	+	+	+	+	+	+	+	+	+	+	+	+	+	+	+	+	+	+	+	+	+
	queG		tRNA epoxyqueuosine(34) reductase QueG	31	31	Core	+	+	+	+	+	+	+	+	+	+	+	+	+	+	+	+	+	+	+	+	+	+	+	+	+	+	+	+	+	+	+
	tsaD		tRNA (adenosine(37)-N6)-threonylcarbamoyltransferase complex transferase subunit TsaD	31	31	Core	+	+	+	+	+	+	+	+	+	+	+	+	+	+	+	+	+	+	+	+	+	+	+	+	+	+	+	+	+	+	+
	group_150		hypothetical protein	31	31	Core	+	+	+	+	+	+	+	+	+	+	+	+	+	+	+	+	+	+	+	+	+	+	+	+	+	+	+	+	+	+	+
	group_1500		pentapeptide repeat-containing protein	31	31	Core	+	+	+	+	+	+	+	+	+	+	+	+	+	+	+	+	+	+	+	+	+	+	+	+	+	+	+	+	+	+	+
	xerD		site-specific tyrosine recombinase XerD	31	31	Core	+	+	+	+	+	+	+	+	+	+	+	+	+	+	+	+	+	+	+	+	+	+	+	+	+	+	+	+	+	+	+
	group_1502		hypothetical protein	31	31	Core	+	+	+	+	+	+	+	+	+	+	+	+	+	+	+	+	+	+	+	+	+	+	+	+	+	+	+	+	+	+	+
	group_1503		ABC transporter permease	31	31	Core	+	+	+	+	+	+	+	+	+	+	+	+	+	+	+	+	+	+	+	+	+	+	+	+	+	+	+	+	+	+	+
	group_1504		IS630 family transposase	31	31	Core	+	+	+	+	+	+	+	+	+	+	+	+	+	+	+	+	+	+	+	+	+	+	+	+	+	+	+	+	+	+	+
	pncA		bifunctional nicotinamidase/pyrazinamidase	31	31	Core	+	+	+	+	+	+	+	+	+	+	+	+	+	+	+	+	+	+	+	+	+	+	+	+	+	+	+	+	+	+	+
	flgM		flagellar biosynthesis anti-sigma factor FlgM	31	31	Core	+	+	+	+	+	+	+	+	+	+	+	+	+	+	+	+	+	+	+	+	+	+	+	+	+	+	+	+	+	+	+
	group_1507		heme lyase CcmF/NrfE family subunit	31	31	Core	+	+	+	+	+	+	+	+	+	+	+	+	+	+	+	+	+	+	+	+	+	+	+	+	+	+	+	+	+	+	+
	nusB		transcription antitermination factor NusB	31	31	Core	+	+	+	+	+	+	+	+	+	+	+	+	+	+	+	+	+	+	+	+	+	+	+	+	+	+	+	+	+	+	+
	nuoC		NADH-quinone oxidoreductase subunit C/D	31	31	Core	+	+	+	+	+	+	+	+	+	+	+	+	+	+	+	+	+	+	+	+	+	+	+	+	+	+	+	+	+	+	+
	group_1510		YaeQ family protein	31	31	Core	+	+	+	+	+	+	+	+	+	+	+	+	+	+	+	+	+	+	+	+	+	+	+	+	+	+	+	+	+	+	+
	group_1511		hypothetical protein	31	31	Core	+	+	+	+	+	+	+	+	+	+	+	+	+	+	+	+	+	+	+	+	+	+	+	+	+	+	+	+	+	+	+
	uspB		universal stress protein UspB	31	31	Core	+	+	+	+	+	+	+	+	+	+	+	+	+	+	+	+	+	+	+	+	+	+	+	+	+	+	+	+	+	+	+
	group_1513		radical SAM/SPASM domain-containing protein	31	31	Core	+	+	+	+	+	+	+	+	+	+	+	+	+	+	+	+	+	+	+	+	+	+	+	+	+	+	+	+	+	+	+
	group_1514		amino acid ABC transporter permease	31	31	Core	+	+	+	+	+	+	+	+	+	+	+	+	+	+	+	+	+	+	+	+	+	+	+	+	+	+	+	+	+	+	+
	ghoS		type V toxin-antitoxin system endoribonuclease antitoxin GhoS	31	31	Core	+	+	+	+	+	+	+	+	+	+	+	+	+	+	+	+	+	+	+	+	+	+	+	+	+	+	+	+	+	+	+
	group_1516		peptidase U32 family protein	31	31	Core	+	+	+	+	+	+	+	+	+	+	+	+	+	+	+	+	+	+	+	+	+	+	+	+	+	+	+	+	+	+	+
	group_1517		MFS transporter	31	31	Core	+	+	+	+	+	+	+	+	+	+	+	+	+	+	+	+	+	+	+	+	+	+	+	+	+	+	+	+	+	+	+
	group_1518		LuxR family transcriptional regulator	31	31	Core	+	+	+	+	+	+	+	+	+	+	+	+	+	+	+	+	+	+	+	+	+	+	+	+	+	+	+	+	+	+	+
	group_1519		methyl-accepting chemotaxis protein	31	31	Core	+	+	+	+	+	+	+	+	+	+	+	+	+	+	+	+	+	+	+	+	+	+	+	+	+	+	+	+	+	+	+
	group_152		terminase	31	31	Core	+	+	+	+	+	+	+	+	+	+	+	+	+	+	+	+	+	+	+	+	+	+	+	+	+	+	+	+	+	+	+
	hspQ		heat shock protein HspQ	31	31	Core	+	+	+	+	+	+	+	+	+	+	+	+	+	+	+	+	+	+	+	+	+	+	+	+	+	+	+	+	+	+	+
	group_1521		extracellular solute-binding protein	31	31	Core	+	+	+	+	+	+	+	+	+	+	+	+	+	+	+	+	+	+	+	+	+	+	+	+	+	+	+	+	+	+	+
	group_1522		IS1-like element ISEic1 family transposase	31	31	Core	+	+	+	+	+	+	+	+	+	+	+	+	+	+	+	+	+	+	+	+	+	+	+	+	+	+	+	+	+	+	+
	hutX		heme utilization cystosolic carrier protein HutX	31	31	Core	+	+	+	+	+	+	+	+	+	+	+	+	+	+	+	+	+	+	+	+	+	+	+	+	+	+	+	+	+	+	+
	apt		adenine phosphoribosyltransferase	31	31	Core	+	+	+	+	+	+	+	+	+	+	+	+	+	+	+	+	+	+	+	+	+	+	+	+	+	+	+	+	+	+	+
	epd		erythrose-4-phosphate dehydrogenase	31	31	Core	+	+	+	+	+	+	+	+	+	+	+	+	+	+	+	+	+	+	+	+	+	+	+	+	+	+	+	+	+	+	+
	menH		2-succinyl-6-hydroxy-2, 4-cyclohexadiene-1-carboxylate synthase	31	31	Core	+	+	+	+	+	+	+	+	+	+	+	+	+	+	+	+	+	+	+	+	+	+	+	+	+	+	+	+	+	+	+
	group_1527		YjaG family protein	31	31	Core	+	+	+	+	+	+	+	+	+	+	+	+	+	+	+	+	+	+	+	+	+	+	+	+	+	+	+	+	+	+	+
	dcuC_7		C4-dicarboxylate transporter DcuC	31	31	Core	+	+	+	+	+	+	+	+	+	+	+	+	+	+	+	+	+	+	+	+	+	+	+	+	+	+	+	+	+	+	+
	der		ribosome biogenesis GTPase Der	31	31	Core	+	+	+	+	+	+	+	+	+	+	+	+	+	+	+	+	+	+	+	+	+	+	+	+	+	+	+	+	+	+	+
	tusD		sulfurtransferase complex subunit TusD	31	31	Core	+	+	+	+	+	+	+	+	+	+	+	+	+	+	+	+	+	+	+	+	+	+	+	+	+	+	+	+	+	+	+
	bamE		outer membrane protein assembly factor BamE	31	31	Core	+	+	+	+	+	+	+	+	+	+	+	+	+	+	+	+	+	+	+	+	+	+	+	+	+	+	+	+	+	+	+
	ampH		D-alanyl-D-alanine- carboxypeptidase/endopeptidase AmpH	31	31	Core	+	+	+	+	+	+	+	+	+	+	+	+	+	+	+	+	+	+	+	+	+	+	+	+	+	+	+	+	+	+	+
	group_1533		response regulator transcription factor	31	31	Core	+	+	+	+	+	+	+	+	+	+	+	+	+	+	+	+	+	+	+	+	+	+	+	+	+	+	+	+	+	+	+
	group_1534		hypothetical protein	31	31	Core	+	+	+	+	+	+	+	+	+	+	+	+	+	+	+	+	+	+	+	+	+	+	+	+	+	+	+	+	+	+	+
	group_1535		lipocalin-like domain-containing protein	31	31	Core	+	+	+	+	+	+	+	+	+	+	+	+	+	+	+	+	+	+	+	+	+	+	+	+	+	+	+	+	+	+	+
	group_1536		F0F1 ATP synthase subunit epsilon	31	31	Core	+	+	+	+	+	+	+	+	+	+	+	+	+	+	+	+	+	+	+	+	+	+	+	+	+	+	+	+	+	+	+
	fabD		ACP S-malonyltransferase	31	31	Core	+	+	+	+	+	+	+	+	+	+	+	+	+	+	+	+	+	+	+	+	+	+	+	+	+	+	+	+	+	+	+
	group_1538		YcjX family protein	31	31	Core	+	+	+	+	+	+	+	+	+	+	+	+	+	+	+	+	+	+	+	+	+	+	+	+	+	+	+	+	+	+	+
	group_1539		YbaB/EbfC family nucleoid-associated protein	31	31	Core	+	+	+	+	+	+	+	+	+	+	+	+	+	+	+	+	+	+	+	+	+	+	+	+	+	+	+	+	+	+	+
	group_154		substrate-binding domain-containing protein	31	31	Core	+	+	+	+	+	+	+	+	+	+	+	+	+	+	+	+	+	+	+	+	+	+	+	+	+	+	+	+	+	+	+
	galK		galactokinase	31	31	Core	+	+	+	+	+	+	+	+	+	+	+	+	+	+	+	+	+	+	+	+	+	+	+	+	+	+	+	+	+	+	+
	flgG		flagellar basal-body rod protein FlgG	31	31	Core	+	+	+	+	+	+	+	+	+	+	+	+	+	+	+	+	+	+	+	+	+	+	+	+	+	+	+	+	+	+	+
	group_1542		YeiH family protein	31	31	Core	+	+	+	+	+	+	+	+	+	+	+	+	+	+	+	+	+	+	+	+	+	+	+	+	+	+	+	+	+	+	+
	moaC		cyclic pyranopterin monophosphate synthase MoaC	31	31	Core	+	+	+	+	+	+	+	+	+	+	+	+	+	+	+	+	+	+	+	+	+	+	+	+	+	+	+	+	+	+	+
	group_1544		IS630 family transposase	31	31	Core	+	+	+	+	+	+	+	+	+	+	+	+	+	+	+	+	+	+	+	+	+	+	+	+	+	+	+	+	+	+	+
	group_1545		glycosyltransferase	31	31	Core	+	+	+	+	+	+	+	+	+	+	+	+	+	+	+	+	+	+	+	+	+	+	+	+	+	+	+	+	+	+	+
	group_1546		YejL family protein	31	31	Core	+	+	+	+	+	+	+	+	+	+	+	+	+	+	+	+	+	+	+	+	+	+	+	+	+	+	+	+	+	+	+
	pspE		thiosulfate sulfurtransferase PspE	31	31	Core	+	+	+	+	+	+	+	+	+	+	+	+	+	+	+	+	+	+	+	+	+	+	+	+	+	+	+	+	+	+	+
	group_1548		Fic family protein	31	31	Core	+	+	+	+	+	+	+	+	+	+	+	+	+	+	+	+	+	+	+	+	+	+	+	+	+	+	+	+	+	+	+
	group_1549		amino acid racemase	31	31	Core	+	+	+	+	+	+	+	+	+	+	+	+	+	+	+	+	+	+	+	+	+	+	+	+	+	+	+	+	+	+	+
	group_1550		metalloregulator ArsR/SmtB family transcription factor	31	31	Core	+	+	+	+	+	+	+	+	+	+	+	+	+	+	+	+	+	+	+	+	+	+	+	+	+	+	+	+	+	+	+
	gmhB		D-glycero-beta-D-manno-heptose 1,7-bisphosphate 7-phosphatase	31	31	Core	+	+	+	+	+	+	+	+	+	+	+	+	+	+	+	+	+	+	+	+	+	+	+	+	+	+	+	+	+	+	+
	rpiA		ribose-5-phosphate isomerase RpiA	31	31	Core	+	+	+	+	+	+	+	+	+	+	+	+	+	+	+	+	+	+	+	+	+	+	+	+	+	+	+	+	+	+	+
	group_1553		TonB-dependent hemoglobin/transferrin/lactoferrin family receptor	31	31	Core	+	+	+	+	+	+	+	+	+	+	+	+	+	+	+	+	+	+	+	+	+	+	+	+	+	+	+	+	+	+	+
	group_1554		cytochrome c-type biogenesis protein CcmH	31	31	Core	+	+	+	+	+	+	+	+	+	+	+	+	+	+	+	+	+	+	+	+	+	+	+	+	+	+	+	+	+	+	+
	group_1555		hypothetical protein	31	31	Core	+	+	+	+	+	+	+	+	+	+	+	+	+	+	+	+	+	+	+	+	+	+	+	+	+	+	+	+	+	+	+
	osmB		osmotically-inducible lipoprotein OsmB	31	31	Core	+	+	+	+	+	+	+	+	+	+	+	+	+	+	+	+	+	+	+	+	+	+	+	+	+	+	+	+	+	+	+
	group_1557		hypothetical protein	31	31	Core	+	+	+	+	+	+	+	+	+	+	+	+	+	+	+	+	+	+	+	+	+	+	+	+	+	+	+	+	+	+	+
	dppB		dipeptide ABC transporter permease DppB	31	31	Core	+	+	+	+	+	+	+	+	+	+	+	+	+	+	+	+	+	+	+	+	+	+	+	+	+	+	+	+	+	+	+
	rssB_1		two-component system response regulator RssB	31	31	Core	+	+	+	+	+	+	+	+	+	+	+	+	+	+	+	+	+	+	+	+	+	+	+	+	+	+	+	+	+	+	+
	group_156		FliC/FljB family flagellin	31	31	Core	+	+	+	+	+	+	+	+	+	+	+	+	+	+	+	+	+	+	+	+	+	+	+	+	+	+	+	+	+	+	+
	putP_1		sodium/proline symporter PutP	31	31	Core	+	+	+	+	+	+	+	+	+	+	+	+	+	+	+	+	+	+	+	+	+	+	+	+	+	+	+	+	+	+	+
	panC		pantoate--beta-alanine ligase	31	31	Core	+	+	+	+	+	+	+	+	+	+	+	+	+	+	+	+	+	+	+	+	+	+	+	+	+	+	+	+	+	+	+
	group_1562		hypothetical protein	31	31	Core	+	+	+	+	+	+	+	+	+	+	+	+	+	+	+	+	+	+	+	+	+	+	+	+	+	+	+	+	+	+	+
	group_1563		TVP38/TMEM64 family protein	31	31	Core	+	+	+	+	+	+	+	+	+	+	+	+	+	+	+	+	+	+	+	+	+	+	+	+	+	+	+	+	+	+	+
	group_1564		hypothetical protein	31	31	Core	+	+	+	+	+	+	+	+	+	+	+	+	+	+	+	+	+	+	+	+	+	+	+	+	+	+	+	+	+	+	+
	group_1565		hypothetical protein	31	31	Core	+	+	+	+	+	+	+	+	+	+	+	+	+	+	+	+	+	+	+	+	+	+	+	+	+	+	+	+	+	+	+
	group_1566		hypothetical protein	31	31	Core	+	+	+	+	+	+	+	+	+	+	+	+	+	+	+	+	+	+	+	+	+	+	+	+	+	+	+	+	+	+	+
	group_1567		hypothetical protein	31	31	Core	+	+	+	+	+	+	+	+	+	+	+	+	+	+	+	+	+	+	+	+	+	+	+	+	+	+	+	+	+	+	+
	group_1568		U32 family peptidase	31	31	Core	+	+	+	+	+	+	+	+	+	+	+	+	+	+	+	+	+	+	+	+	+	+	+	+	+	+	+	+	+	+	+
	mukF		chromosome partition protein MukF	31	31	Core	+	+	+	+	+	+	+	+	+	+	+	+	+	+	+	+	+	+	+	+	+	+	+	+	+	+	+	+	+	+	+
	group_1570		shikimate 5-dehydrogenase	31	31	Core	+	+	+	+	+	+	+	+	+	+	+	+	+	+	+	+	+	+	+	+	+	+	+	+	+	+	+	+	+	+	+
	group_1571		hypothetical protein	31	31	Core	+	+	+	+	+	+	+	+	+	+	+	+	+	+	+	+	+	+	+	+	+	+	+	+	+	+	+	+	+	+	+
	xni		flap endonuclease Xni	31	31	Core	+	+	+	+	+	+	+	+	+	+	+	+	+	+	+	+	+	+	+	+	+	+	+	+	+	+	+	+	+	+	+
	ftsL		cell division protein FtsL	31	31	Core	+	+	+	+	+	+	+	+	+	+	+	+	+	+	+	+	+	+	+	+	+	+	+	+	+	+	+	+	+	+	+
	hemC		hydroxymethylbilane synthase	31	31	Core	+	+	+	+	+	+	+	+	+	+	+	+	+	+	+	+	+	+	+	+	+	+	+	+	+	+	+	+	+	+	+
	luxS		S-ribosylhomocysteine lyase	31	31	Core	+	+	+	+	+	+	+	+	+	+	+	+	+	+	+	+	+	+	+	+	+	+	+	+	+	+	+	+	+	+	+
	yigL		sugar/pyridoxal phosphate phosphatase YigL	31	31	Core	+	+	+	+	+	+	+	+	+	+	+	+	+	+	+	+	+	+	+	+	+	+	+	+	+	+	+	+	+	+	+
	group_1577		ChaN family lipoprotein	31	31	Core	+	+	+	+	+	+	+	+	+	+	+	+	+	+	+	+	+	+	+	+	+	+	+	+	+	+	+	+	+	+	+
	accD		acetyl-CoA carboxylase, carboxyltransferase subunit beta	31	31	Core	+	+	+	+	+	+	+	+	+	+	+	+	+	+	+	+	+	+	+	+	+	+	+	+	+	+	+	+	+	+	+
	priB		primosomal replication protein N	31	31	Core	+	+	+	+	+	+	+	+	+	+	+	+	+	+	+	+	+	+	+	+	+	+	+	+	+	+	+	+	+	+	+
	group_158		molybdopterin-dependent oxidoreductase	31	31	Core	+	+	+	+	+	+	+	+	+	+	+	+	+	+	+	+	+	+	+	+	+	+	+	+	+	+	+	+	+	+	+
	cobB		NAD-dependent protein deacylase	31	31	Core	+	+	+	+	+	+	+	+	+	+	+	+	+	+	+	+	+	+	+	+	+	+	+	+	+	+	+	+	+	+	+
	sbcB		exodeoxyribonuclease I	31	31	Core	+	+	+	+	+	+	+	+	+	+	+	+	+	+	+	+	+	+	+	+	+	+	+	+	+	+	+	+	+	+	+
	grxC		glutaredoxin 3	31	31	Core	+	+	+	+	+	+	+	+	+	+	+	+	+	+	+	+	+	+	+	+	+	+	+	+	+	+	+	+	+	+	+
	cydB		cytochrome d ubiquinol oxidase subunit II	31	31	Core	+	+	+	+	+	+	+	+	+	+	+	+	+	+	+	+	+	+	+	+	+	+	+	+	+	+	+	+	+	+	+
	purB_1		adenylosuccinate lyase	31	31	Core	+	+	+	+	+	+	+	+	+	+	+	+	+	+	+	+	+	+	+	+	+	+	+	+	+	+	+	+	+	+	+
	pepN		aminopeptidase N	31	31	Core	+	+	+	+	+	+	+	+	+	+	+	+	+	+	+	+	+	+	+	+	+	+	+	+	+	+	+	+	+	+	+
	dtd		D-aminoacyl-tRNA deacylase	31	31	Core	+	+	+	+	+	+	+	+	+	+	+	+	+	+	+	+	+	+	+	+	+	+	+	+	+	+	+	+	+	+	+
	group_1587		hypothetical protein	31	31	Core	+	+	+	+	+	+	+	+	+	+	+	+	+	+	+	+	+	+	+	+	+	+	+	+	+	+	+	+	+	+	+
	group_1588		4Fe-4S binding protein	31	31	Core	+	+	+	+	+	+	+	+	+	+	+	+	+	+	+	+	+	+	+	+	+	+	+	+	+	+	+	+	+	+	+
	group_1589		LysR family transcriptional regulator	31	31	Core	+	+	+	+	+	+	+	+	+	+	+	+	+	+	+	+	+	+	+	+	+	+	+	+	+	+	+	+	+	+	+
	group_1590		hypothetical protein	31	31	Core	+	+	+	+	+	+	+	+	+	+	+	+	+	+	+	+	+	+	+	+	+	+	+	+	+	+	+	+	+	+	+
	group_1591		NAD+ synthase	31	31	Core	+	+	+	+	+	+	+	+	+	+	+	+	+	+	+	+	+	+	+	+	+	+	+	+	+	+	+	+	+	+	+
	group_1592		TerC family protein	31	31	Core	+	+	+	+	+	+	+	+	+	+	+	+	+	+	+	+	+	+	+	+	+	+	+	+	+	+	+	+	+	+	+
	nadK		NAD(+) kinase	31	31	Core	+	+	+	+	+	+	+	+	+	+	+	+	+	+	+	+	+	+	+	+	+	+	+	+	+	+	+	+	+	+	+
	fliG		flagellar motor switch protein FliG	31	31	Core	+	+	+	+	+	+	+	+	+	+	+	+	+	+	+	+	+	+	+	+	+	+	+	+	+	+	+	+	+	+	+
	group_1595		serine/threonine protein kinase	31	31	Core	+	+	+	+	+	+	+	+	+	+	+	+	+	+	+	+	+	+	+	+	+	+	+	+	+	+	+	+	+	+	+
	group_1596		ABC transporter substrate-binding protein	31	31	Core	+	+	+	+	+	+	+	+	+	+	+	+	+	+	+	+	+	+	+	+	+	+	+	+	+	+	+	+	+	+	+
	rplN		50S ribosomal protein L14	31	31	Core	+	+	+	+	+	+	+	+	+	+	+	+	+	+	+	+	+	+	+	+	+	+	+	+	+	+	+	+	+	+	+
	rsmB		16S rRNA (cytosine(967)-C(5))-methyltransferase RsmB	31	31	Core	+	+	+	+	+	+	+	+	+	+	+	+	+	+	+	+	+	+	+	+	+	+	+	+	+	+	+	+	+	+	+
	group_1599		hypothetical protein	31	31	Core	+	+	+	+	+	+	+	+	+	+	+	+	+	+	+	+	+	+	+	+	+	+	+	+	+	+	+	+	+	+	+
	group_160		fimbrial biogenesis outer membrane usher protein	31	31	Core	+	+	+	+	+	+	+	+	+	+	+	+	+	+	+	+	+	+	+	+	+	+	+	+	+	+	+	+	+	+	+
	plsY		glycerol-3-phosphate 1-O-acyltransferase PlsY	31	31	Core	+	+	+	+	+	+	+	+	+	+	+	+	+	+	+	+	+	+	+	+	+	+	+	+	+	+	+	+	+	+	+
	rnpA		ribonuclease P protein component	31	31	Core	+	+	+	+	+	+	+	+	+	+	+	+	+	+	+	+	+	+	+	+	+	+	+	+	+	+	+	+	+	+	+
	group_1602		flagellar basal body P-ring protein FlgI	31	31	Core	+	+	+	+	+	+	+	+	+	+	+	+	+	+	+	+	+	+	+	+	+	+	+	+	+	+	+	+	+	+	+
	group_1603		McrC family protein	31	31	Core	+	+	+	+	+	+	+	+	+	+	+	+	+	+	+	+	+	+	+	+	+	+	+	+	+	+	+	+	+	+	+
	group_1604		hypothetical protein	31	31	Core	+	+	+	+	+	+	+	+	+	+	+	+	+	+	+	+	+	+	+	+	+	+	+	+	+	+	+	+	+	+	+
	group_1605		nicotinamide mononucleotide deamidase-related protein YfaY	31	31	Core	+	+	+	+	+	+	+	+	+	+	+	+	+	+	+	+	+	+	+	+	+	+	+	+	+	+	+	+	+	+	+
	cueR		Cu(I)-responsive transcriptional regulator	31	31	Core	+	+	+	+	+	+	+	+	+	+	+	+	+	+	+	+	+	+	+	+	+	+	+	+	+	+	+	+	+	+	+
	group_1607		putative quinol monooxygenase	31	31	Core	+	+	+	+	+	+	+	+	+	+	+	+	+	+	+	+	+	+	+	+	+	+	+	+	+	+	+	+	+	+	+
	pilW		type IV pilus biogenesis/stability protein PilW	31	31	Core	+	+	+	+	+	+	+	+	+	+	+	+	+	+	+	+	+	+	+	+	+	+	+	+	+	+	+	+	+	+	+
	group_1609		4Fe-4S binding protein	31	31	Core	+	+	+	+	+	+	+	+	+	+	+	+	+	+	+	+	+	+	+	+	+	+	+	+	+	+	+	+	+	+	+
	group_1610		hypothetical protein	31	31	Core	+	+	+	+	+	+	+	+	+	+	+	+	+	+	+	+	+	+	+	+	+	+	+	+	+	+	+	+	+	+	+
	mrdA_2		peptidoglycan DD-transpeptidase MrdA	31	31	Core	+	+	+	+	+	+	+	+	+	+	+	+	+	+	+	+	+	+	+	+	+	+	+	+	+	+	+	+	+	+	+
	kdsD_1		arabinose-5-phosphate isomerase KdsD	31	31	Core	+	+	+	+	+	+	+	+	+	+	+	+	+	+	+	+	+	+	+	+	+	+	+	+	+	+	+	+	+	+	+
	group_1613		type II toxin-antitoxin system RelE/ParE family toxin	31	31	Core	+	+	+	+	+	+	+	+	+	+	+	+	+	+	+	+	+	+	+	+	+	+	+	+	+	+	+	+	+	+	+
	rplX		50S ribosomal protein L24	31	31	Core	+	+	+	+	+	+	+	+	+	+	+	+	+	+	+	+	+	+	+	+	+	+	+	+	+	+	+	+	+	+	+
	oxyR		DNA-binding transcriptional regulator OxyR	31	31	Core	+	+	+	+	+	+	+	+	+	+	+	+	+	+	+	+	+	+	+	+	+	+	+	+	+	+	+	+	+	+	+
	group_1616		hypothetical protein	31	31	Core	+	+	+	+	+	+	+	+	+	+	+	+	+	+	+	+	+	+	+	+	+	+	+	+	+	+	+	+	+	+	+
	pntA		Re/Si-specific NAD(P)(+) transhydrogenase subunit alpha	31	31	Core	+	+	+	+	+	+	+	+	+	+	+	+	+	+	+	+	+	+	+	+	+	+	+	+	+	+	+	+	+	+	+
	group_1618		hypothetical protein	31	31	Core	+	+	+	+	+	+	+	+	+	+	+	+	+	+	+	+	+	+	+	+	+	+	+	+	+	+	+	+	+	+	+
	pyrG		CTP synthase (glutamine hydrolyzing)	31	31	Core	+	+	+	+	+	+	+	+	+	+	+	+	+	+	+	+	+	+	+	+	+	+	+	+	+	+	+	+	+	+	+
	nfsA_1		oxygen-insensitive NADPH nitroreductase	31	31	Core	+	+	+	+	+	+	+	+	+	+	+	+	+	+	+	+	+	+	+	+	+	+	+	+	+	+	+	+	+	+	+
	group_1620		TRAP transporter substrate-binding protein	31	31	Core	+	+	+	+	+	+	+	+	+	+	+	+	+	+	+	+	+	+	+	+	+	+	+	+	+	+	+	+	+	+	+
	tus		DNA replication terminus site-binding protein	31	31	Core	+	+	+	+	+	+	+	+	+	+	+	+	+	+	+	+	+	+	+	+	+	+	+	+	+	+	+	+	+	+	+
	group_1622		hypothetical protein	31	31	Core	+	+	+	+	+	+	+	+	+	+	+	+	+	+	+	+	+	+	+	+	+	+	+	+	+	+	+	+	+	+	+
	metB		cystathionine gamma-synthase	31	31	Core	+	+	+	+	+	+	+	+	+	+	+	+	+	+	+	+	+	+	+	+	+	+	+	+	+	+	+	+	+	+	+
	group_1624		replication-associated recombination protein A	31	31	Core	+	+	+	+	+	+	+	+	+	+	+	+	+	+	+	+	+	+	+	+	+	+	+	+	+	+	+	+	+	+	+
	leuA		2-isopropylmalate synthase	31	31	Core	+	+	+	+	+	+	+	+	+	+	+	+	+	+	+	+	+	+	+	+	+	+	+	+	+	+	+	+	+	+	+
	group_1626		FCD domain-containing protein	31	31	Core	+	+	+	+	+	+	+	+	+	+	+	+	+	+	+	+	+	+	+	+	+	+	+	+	+	+	+	+	+	+	+
	group_1627		cobyric acid synthase	31	31	Core	+	+	+	+	+	+	+	+	+	+	+	+	+	+	+	+	+	+	+	+	+	+	+	+	+	+	+	+	+	+	+
	cpoB		cell division protein CpoB	31	31	Core	+	+	+	+	+	+	+	+	+	+	+	+	+	+	+	+	+	+	+	+	+	+	+	+	+	+	+	+	+	+	+
	prfB		peptide chain release factor 2	31	31	Core	+	+	+	+	+	+	+	+	+	+	+	+	+	+	+	+	+	+	+	+	+	+	+	+	+	+	+	+	+	+	+
	pdxA		4-hydroxythreonine-4-phosphate dehydrogenase PdxA	31	31	Core	+	+	+	+	+	+	+	+	+	+	+	+	+	+	+	+	+	+	+	+	+	+	+	+	+	+	+	+	+	+	+
	group_1631		SgrR family transcriptional regulator	31	31	Core	+	+	+	+	+	+	+	+	+	+	+	+	+	+	+	+	+	+	+	+	+	+	+	+	+	+	+	+	+	+	+
	group_1632		transcriptional regulator	31	31	Core	+	+	+	+	+	+	+	+	+	+	+	+	+	+	+	+	+	+	+	+	+	+	+	+	+	+	+	+	+	+	+
	group_1633		hypothetical protein	31	31	Core	+	+	+	+	+	+	+	+	+	+	+	+	+	+	+	+	+	+	+	+	+	+	+	+	+	+	+	+	+	+	+
	group_1634		dicarboxylate/amino acid:cation symporter	31	31	Core	+	+	+	+	+	+	+	+	+	+	+	+	+	+	+	+	+	+	+	+	+	+	+	+	+	+	+	+	+	+	+
	lptB		LPS export ABC transporter ATP-binding protein	31	31	Core	+	+	+	+	+	+	+	+	+	+	+	+	+	+	+	+	+	+	+	+	+	+	+	+	+	+	+	+	+	+	+
	group_1636		response regulator	31	31	Core	+	+	+	+	+	+	+	+	+	+	+	+	+	+	+	+	+	+	+	+	+	+	+	+	+	+	+	+	+	+	+
	bolA		transcriptional regulator BolA	31	31	Core	+	+	+	+	+	+	+	+	+	+	+	+	+	+	+	+	+	+	+	+	+	+	+	+	+	+	+	+	+	+	+
	group_1638		IS630 family transposase	31	31	Core	+	+	+	+	+	+	+	+	+	+	+	+	+	+	+	+	+	+	+	+	+	+	+	+	+	+	+	+	+	+	+
	tusB		sulfurtransferase complex subunit TusB	31	31	Core	+	+	+	+	+	+	+	+	+	+	+	+	+	+	+	+	+	+	+	+	+	+	+	+	+	+	+	+	+	+	+
	yfcE		phosphodiesterase	31	31	Core	+	+	+	+	+	+	+	+	+	+	+	+	+	+	+	+	+	+	+	+	+	+	+	+	+	+	+	+	+	+	+
	group_1640		PhoH family protein	31	31	Core	+	+	+	+	+	+	+	+	+	+	+	+	+	+	+	+	+	+	+	+	+	+	+	+	+	+	+	+	+	+	+
	group_1641		sodium:alanine symporter family protein	31	31	Core	+	+	+	+	+	+	+	+	+	+	+	+	+	+	+	+	+	+	+	+	+	+	+	+	+	+	+	+	+	+	+
	recD_2		exodeoxyribonuclease V subunit alpha	31	31	Core	+	+	+	+	+	+	+	+	+	+	+	+	+	+	+	+	+	+	+	+	+	+	+	+	+	+	+	+	+	+	+
	rpsA		30S ribosomal protein S1	31	31	Core	+	+	+	+	+	+	+	+	+	+	+	+	+	+	+	+	+	+	+	+	+	+	+	+	+	+	+	+	+	+	+
	group_1644		LrgB family protein	31	31	Core	+	+	+	+	+	+	+	+	+	+	+	+	+	+	+	+	+	+	+	+	+	+	+	+	+	+	+	+	+	+	+
	group_1645		hypothetical protein	31	31	Core	+	+	+	+	+	+	+	+	+	+	+	+	+	+	+	+	+	+	+	+	+	+	+	+	+	+	+	+	+	+	+
	fbaA		class II fructose-bisphosphate aldolase	31	31	Core	+	+	+	+	+	+	+	+	+	+	+	+	+	+	+	+	+	+	+	+	+	+	+	+	+	+	+	+	+	+	+
	group_1647		YqgE/AlgH family protein	31	31	Core	+	+	+	+	+	+	+	+	+	+	+	+	+	+	+	+	+	+	+	+	+	+	+	+	+	+	+	+	+	+	+
	iolB		5-deoxy-glucuronate isomerase	31	31	Core	+	+	+	+	+	+	+	+	+	+	+	+	+	+	+	+	+	+	+	+	+	+	+	+	+	+	+	+	+	+	+
	icd_2		NADP-dependent isocitrate dehydrogenase	31	31	Core	+	+	+	+	+	+	+	+	+	+	+	+	+	+	+	+	+	+	+	+	+	+	+	+	+	+	+	+	+	+	+
	bamB		outer membrane protein assembly factor BamB	31	31	Core	+	+	+	+	+	+	+	+	+	+	+	+	+	+	+	+	+	+	+	+	+	+	+	+	+	+	+	+	+	+	+
	group_1651		peptide ABC transporter substrate-binding protein	31	31	Core	+	+	+	+	+	+	+	+	+	+	+	+	+	+	+	+	+	+	+	+	+	+	+	+	+	+	+	+	+	+	+
	nuoJ		NADH-quinone oxidoreductase subunit J	31	31	Core	+	+	+	+	+	+	+	+	+	+	+	+	+	+	+	+	+	+	+	+	+	+	+	+	+	+	+	+	+	+	+
	group_1653		HupE/UreJ family protein	31	31	Core	+	+	+	+	+	+	+	+	+	+	+	+	+	+	+	+	+	+	+	+	+	+	+	+	+	+	+	+	+	+	+
	narH		nitrate reductase subunit beta	31	31	Core	+	+	+	+	+	+	+	+	+	+	+	+	+	+	+	+	+	+	+	+	+	+	+	+	+	+	+	+	+	+	+
	ubiE		bifunctional demethylmenaquinone methyltransferase/2-methoxy-6-polyprenyl-1,4-benzoquinol methylase UbiE	31	31	Core	+	+	+	+	+	+	+	+	+	+	+	+	+	+	+	+	+	+	+	+	+	+	+	+	+	+	+	+	+	+	+
	group_1656		YgjV family protein	31	31	Core	+	+	+	+	+	+	+	+	+	+	+	+	+	+	+	+	+	+	+	+	+	+	+	+	+	+	+	+	+	+	+
	group_1657		hypothetical protein	31	31	Core	+	+	+	+	+	+	+	+	+	+	+	+	+	+	+	+	+	+	+	+	+	+	+	+	+	+	+	+	+	+	+
	group_1658		hypothetical protein	31	31	Core	+	+	+	+	+	+	+	+	+	+	+	+	+	+	+	+	+	+	+	+	+	+	+	+	+	+	+	+	+	+	+
	group_1659		NAD(P)H nitroreductase	31	31	Core	+	+	+	+	+	+	+	+	+	+	+	+	+	+	+	+	+	+	+	+	+	+	+	+	+	+	+	+	+	+	+
	group_166		amino acid ABC transporter permease	31	31	Core	+	+	+	+	+	+	+	+	+	+	+	+	+	+	+	+	+	+	+	+	+	+	+	+	+	+	+	+	+	+	+
	ftsB		cell division protein FtsB	31	31	Core	+	+	+	+	+	+	+	+	+	+	+	+	+	+	+	+	+	+	+	+	+	+	+	+	+	+	+	+	+	+	+
	rfaC		lipopolysaccharide heptosyltransferase RfaC	31	31	Core	+	+	+	+	+	+	+	+	+	+	+	+	+	+	+	+	+	+	+	+	+	+	+	+	+	+	+	+	+	+	+
	group_1662		DNA cytosine methyltransferase	31	31	Core	+	+	+	+	+	+	+	+	+	+	+	+	+	+	+	+	+	+	+	+	+	+	+	+	+	+	+	+	+	+	+
	group_1663		aspartate/glutamate racemase family protein	31	31	Core	+	+	+	+	+	+	+	+	+	+	+	+	+	+	+	+	+	+	+	+	+	+	+	+	+	+	+	+	+	+	+
	pnp		polyribonucleotide nucleotidyltransferase	31	31	Core	+	+	+	+	+	+	+	+	+	+	+	+	+	+	+	+	+	+	+	+	+	+	+	+	+	+	+	+	+	+	+
	sspA		stringent starvation protein SspA	31	31	Core	+	+	+	+	+	+	+	+	+	+	+	+	+	+	+	+	+	+	+	+	+	+	+	+	+	+	+	+	+	+	+
	group_1666		(Fe-S)-binding protein	31	31	Core	+	+	+	+	+	+	+	+	+	+	+	+	+	+	+	+	+	+	+	+	+	+	+	+	+	+	+	+	+	+	+
	group_1667		IS110 family transposase	31	31	Core	+	+	+	+	+	+	+	+	+	+	+	+	+	+	+	+	+	+	+	+	+	+	+	+	+	+	+	+	+	+	+
	dnaG		DNA primase	31	31	Core	+	+	+	+	+	+	+	+	+	+	+	+	+	+	+	+	+	+	+	+	+	+	+	+	+	+	+	+	+	+	+
	rplU		50S ribosomal protein L21	31	31	Core	+	+	+	+	+	+	+	+	+	+	+	+	+	+	+	+	+	+	+	+	+	+	+	+	+	+	+	+	+	+	+
	group_1670		IS256-like element ISEic2 family transposase	31	31	Core	+	+	+	+	+	+	+	+	+	+	+	+	+	+	+	+	+	+	+	+	+	+	+	+	+	+	+	+	+	+	+
	group_1671		hypothetical protein	31	31	Core	+	+	+	+	+	+	+	+	+	+	+	+	+	+	+	+	+	+	+	+	+	+	+	+	+	+	+	+	+	+	+
	nth		endonuclease III	31	31	Core	+	+	+	+	+	+	+	+	+	+	+	+	+	+	+	+	+	+	+	+	+	+	+	+	+	+	+	+	+	+	+
	group_1673		arginine ABC transporter substrate-binding protein	31	31	Core	+	+	+	+	+	+	+	+	+	+	+	+	+	+	+	+	+	+	+	+	+	+	+	+	+	+	+	+	+	+	+
	rbfA		30S ribosome-binding factor RbfA	31	31	Core	+	+	+	+	+	+	+	+	+	+	+	+	+	+	+	+	+	+	+	+	+	+	+	+	+	+	+	+	+	+	+
	caiD		crotonobetainyl-CoA hydratase	31	31	Core	+	+	+	+	+	+	+	+	+	+	+	+	+	+	+	+	+	+	+	+	+	+	+	+	+	+	+	+	+	+	+
	group_1676		hypothetical protein	31	31	Core	+	+	+	+	+	+	+	+	+	+	+	+	+	+	+	+	+	+	+	+	+	+	+	+	+	+	+	+	+	+	+
	group_1677		IS256-like element ISEic2 family transposase	31	31	Core	+	+	+	+	+	+	+	+	+	+	+	+	+	+	+	+	+	+	+	+	+	+	+	+	+	+	+	+	+	+	+
	group_1678		DcrB family lipoprotein	31	31	Core	+	+	+	+	+	+	+	+	+	+	+	+	+	+	+	+	+	+	+	+	+	+	+	+	+	+	+	+	+	+	+
	group_1679		MurR/RpiR family transcriptional regulator	31	31	Core	+	+	+	+	+	+	+	+	+	+	+	+	+	+	+	+	+	+	+	+	+	+	+	+	+	+	+	+	+	+	+
	purK		5-(carboxyamino)imidazole ribonucleotide synthase	31	31	Core	+	+	+	+	+	+	+	+	+	+	+	+	+	+	+	+	+	+	+	+	+	+	+	+	+	+	+	+	+	+	+
	group_1680		DEAD/DEAH box helicase	31	31	Core	+	+	+	+	+	+	+	+	+	+	+	+	+	+	+	+	+	+	+	+	+	+	+	+	+	+	+	+	+	+	+
	group_1681		ShlB/FhaC/HecB family hemolysin secretion/activation protein	31	31	Core	+	+	+	+	+	+	+	+	+	+	+	+	+	+	+	+	+	+	+	+	+	+	+	+	+	+	+	+	+	+	+
	group_1682		rhodanese-like domain-containing protein	31	31	Core	+	+	+	+	+	+	+	+	+	+	+	+	+	+	+	+	+	+	+	+	+	+	+	+	+	+	+	+	+	+	+
	elyC		envelope biogenesis factor ElyC	31	31	Core	+	+	+	+	+	+	+	+	+	+	+	+	+	+	+	+	+	+	+	+	+	+	+	+	+	+	+	+	+	+	+
	wecC		UDP-N-acetyl-D-mannosamine dehydrogenase	31	31	Core	+	+	+	+	+	+	+	+	+	+	+	+	+	+	+	+	+	+	+	+	+	+	+	+	+	+	+	+	+	+	+
	dpaL		diaminopropionate ammonia-lyase	31	31	Core	+	+	+	+	+	+	+	+	+	+	+	+	+	+	+	+	+	+	+	+	+	+	+	+	+	+	+	+	+	+	+
	group_1686		hypothetical protein	31	31	Core	+	+	+	+	+	+	+	+	+	+	+	+	+	+	+	+	+	+	+	+	+	+	+	+	+	+	+	+	+	+	+
	asrA_2		Anaerobic sulfite reductase subunit A	31	31	Core	+	+	+	+	+	+	+	+	+	+	+	+	+	+	+	+	+	+	+	+	+	+	+	+	+	+	+	+	+	+	+
	group_1688		phospholipase D-like domain-containing protein	31	31	Core	+	+	+	+	+	+	+	+	+	+	+	+	+	+	+	+	+	+	+	+	+	+	+	+	+	+	+	+	+	+	+
	group_1689		YnbE family lipoprotein	31	31	Core	+	+	+	+	+	+	+	+	+	+	+	+	+	+	+	+	+	+	+	+	+	+	+	+	+	+	+	+	+	+	+
	group_1690		hemagglutinin repeat-containing protein	31	31	Core	+	+	+	+	+	+	+	+	+	+	+	+	+	+	+	+	+	+	+	+	+	+	+	+	+	+	+	+	+	+	+
	queE		7-carboxy-7-deazaguanine synthase QueE	31	31	Core	+	+	+	+	+	+	+	+	+	+	+	+	+	+	+	+	+	+	+	+	+	+	+	+	+	+	+	+	+	+	+
	moeB		molybdopterin-synthase adenylyltransferase MoeB	31	31	Core	+	+	+	+	+	+	+	+	+	+	+	+	+	+	+	+	+	+	+	+	+	+	+	+	+	+	+	+	+	+	+
	yqeB		selenium-dependent molybdenum cofactor biosynthesis protein YqeB	31	31	Core	+	+	+	+	+	+	+	+	+	+	+	+	+	+	+	+	+	+	+	+	+	+	+	+	+	+	+	+	+	+	+
	thrC		threonine synthase	31	31	Core	+	+	+	+	+	+	+	+	+	+	+	+	+	+	+	+	+	+	+	+	+	+	+	+	+	+	+	+	+	+	+
	pgsA		CDP-diacylglycerol--glycerol-3-phosphate 3-phosphatidyltransferase	31	31	Core	+	+	+	+	+	+	+	+	+	+	+	+	+	+	+	+	+	+	+	+	+	+	+	+	+	+	+	+	+	+	+
	priA		primosomal protein N'	31	31	Core	+	+	+	+	+	+	+	+	+	+	+	+	+	+	+	+	+	+	+	+	+	+	+	+	+	+	+	+	+	+	+
	group_1697		CynX/NimT family MFS transporter	31	31	Core	+	+	+	+	+	+	+	+	+	+	+	+	+	+	+	+	+	+	+	+	+	+	+	+	+	+	+	+	+	+	+
	group_1698		hypothetical protein	31	31	Core	+	+	+	+	+	+	+	+	+	+	+	+	+	+	+	+	+	+	+	+	+	+	+	+	+	+	+	+	+	+	+
	gorA		glutathione-disulfide reductase	31	31	Core	+	+	+	+	+	+	+	+	+	+	+	+	+	+	+	+	+	+	+	+	+	+	+	+	+	+	+	+	+	+	+
	pheA		bifunctional chorismate mutase/prephenate dehydratase	31	31	Core	+	+	+	+	+	+	+	+	+	+	+	+	+	+	+	+	+	+	+	+	+	+	+	+	+	+	+	+	+	+	+
	trpCF		bifunctional indole-3-glycerol-phosphate synthase TrpC/phosphoribosylanthranilate isomerase TrpF	31	31	Core	+	+	+	+	+	+	+	+	+	+	+	+	+	+	+	+	+	+	+	+	+	+	+	+	+	+	+	+	+	+	+
	ampE		beta-lactamase regulator AmpE	31	31	Core	+	+	+	+	+	+	+	+	+	+	+	+	+	+	+	+	+	+	+	+	+	+	+	+	+	+	+	+	+	+	+
	wecB		UDP-N-acetylglucosamine 2-epimerase (non-hydrolyzing)	31	31	Core	+	+	+	+	+	+	+	+	+	+	+	+	+	+	+	+	+	+	+	+	+	+	+	+	+	+	+	+	+	+	+
	tolC		outer membrane channel protein TolC	31	31	Core	+	+	+	+	+	+	+	+	+	+	+	+	+	+	+	+	+	+	+	+	+	+	+	+	+	+	+	+	+	+	+
	yceD		23S rRNA accumulation protein YceD	31	31	Core	+	+	+	+	+	+	+	+	+	+	+	+	+	+	+	+	+	+	+	+	+	+	+	+	+	+	+	+	+	+	+
	nagK_3		N-acetylglucosamine kinase	31	31	Core	+	+	+	+	+	+	+	+	+	+	+	+	+	+	+	+	+	+	+	+	+	+	+	+	+	+	+	+	+	+	+
	purH		bifunctional phosphoribosylaminoimidazolecarboxamide formyltransferase/IMP cyclohydrolase	31	31	Core	+	+	+	+	+	+	+	+	+	+	+	+	+	+	+	+	+	+	+	+	+	+	+	+	+	+	+	+	+	+	+
	pyrB		aspartate carbamoyltransferase	31	31	Core	+	+	+	+	+	+	+	+	+	+	+	+	+	+	+	+	+	+	+	+	+	+	+	+	+	+	+	+	+	+	+
	ihfA		integration host factor subunit alpha	31	31	Core	+	+	+	+	+	+	+	+	+	+	+	+	+	+	+	+	+	+	+	+	+	+	+	+	+	+	+	+	+	+	+
	menF		isochorismate synthase MenF	31	31	Core	+	+	+	+	+	+	+	+	+	+	+	+	+	+	+	+	+	+	+	+	+	+	+	+	+	+	+	+	+	+	+
	clpB		ATP-dependent chaperone ClpB	31	31	Core	+	+	+	+	+	+	+	+	+	+	+	+	+	+	+	+	+	+	+	+	+	+	+	+	+	+	+	+	+	+	+
	pstC		phosphate ABC transporter permease PstC	31	31	Core	+	+	+	+	+	+	+	+	+	+	+	+	+	+	+	+	+	+	+	+	+	+	+	+	+	+	+	+	+	+	+
	rapA		RNA polymerase-associated protein RapA	31	31	Core	+	+	+	+	+	+	+	+	+	+	+	+	+	+	+	+	+	+	+	+	+	+	+	+	+	+	+	+	+	+	+
	speF		ornithine decarboxylase SpeF	31	31	Core	+	+	+	+	+	+	+	+	+	+	+	+	+	+	+	+	+	+	+	+	+	+	+	+	+	+	+	+	+	+	+
	aaeB		p-hydroxybenzoic acid efflux pump subunit AaeB	31	31	Core	+	+	+	+	+	+	+	+	+	+	+	+	+	+	+	+	+	+	+	+	+	+	+	+	+	+	+	+	+	+	+
	prlC		oligopeptidase A	31	31	Core	+	+	+	+	+	+	+	+	+	+	+	+	+	+	+	+	+	+	+	+	+	+	+	+	+	+	+	+	+	+	+
	group_1716		acetyltransferase	31	31	Core	+	+	+	+	+	+	+	+	+	+	+	+	+	+	+	+	+	+	+	+	+	+	+	+	+	+	+	+	+	+	+
	hemF		Oxygen-dependent coproporphyrinogen-III oxidase	31	31	Core	+	+	+	+	+	+	+	+	+	+	+	+	+	+	+	+	+	+	+	+	+	+	+	+	+	+	+	+	+	+	+
	group_1718		D-alanine--D-alanine ligase	31	31	Core	+	+	+	+	+	+	+	+	+	+	+	+	+	+	+	+	+	+	+	+	+	+	+	+	+	+	+	+	+	+	+
	glnA		glutamate--ammonia ligase	31	31	Core	+	+	+	+	+	+	+	+	+	+	+	+	+	+	+	+	+	+	+	+	+	+	+	+	+	+	+	+	+	+	+
	hisF		imidazole glycerol phosphate synthase subunit HisF	31	31	Core	+	+	+	+	+	+	+	+	+	+	+	+	+	+	+	+	+	+	+	+	+	+	+	+	+	+	+	+	+	+	+
	group_1721		ABC transporter permease	31	31	Core	+	+	+	+	+	+	+	+	+	+	+	+	+	+	+	+	+	+	+	+	+	+	+	+	+	+	+	+	+	+	+
	group_1722		chorismate mutase	31	31	Core	+	+	+	+	+	+	+	+	+	+	+	+	+	+	+	+	+	+	+	+	+	+	+	+	+	+	+	+	+	+	+
	group_1723		energy-coupling factor transporter transmembrane component T	31	31	Core	+	+	+	+	+	+	+	+	+	+	+	+	+	+	+	+	+	+	+	+	+	+	+	+	+	+	+	+	+	+	+
	fliH		flagellar assembly protein FliH	31	31	Core	+	+	+	+	+	+	+	+	+	+	+	+	+	+	+	+	+	+	+	+	+	+	+	+	+	+	+	+	+	+	+
	yecC		L-cystine ABC transporter ATP-binding protein TcyN	31	31	Core	+	+	+	+	+	+	+	+	+	+	+	+	+	+	+	+	+	+	+	+	+	+	+	+	+	+	+	+	+	+	+
	group_1726		nitrate reductase subunit alpha	31	31	Core	+	+	+	+	+	+	+	+	+	+	+	+	+	+	+	+	+	+	+	+	+	+	+	+	+	+	+	+	+	+	+
	uhpB		signal transduction histidine-protein kinase/phosphatase UhpB	31	31	Core	+	+	+	+	+	+	+	+	+	+	+	+	+	+	+	+	+	+	+	+	+	+	+	+	+	+	+	+	+	+	+
	group_1728		thiol:disulfide interchange protein DsbA/DsbL	31	31	Core	+	+	+	+	+	+	+	+	+	+	+	+	+	+	+	+	+	+	+	+	+	+	+	+	+	+	+	+	+	+	+
	group_1729		ATP-binding cassette domain-containing protein	31	31	Core	+	+	+	+	+	+	+	+	+	+	+	+	+	+	+	+	+	+	+	+	+	+	+	+	+	+	+	+	+	+	+
	cheR		protein-glutamate O-methyltransferase CheR	31	31	Core	+	+	+	+	+	+	+	+	+	+	+	+	+	+	+	+	+	+	+	+	+	+	+	+	+	+	+	+	+	+	+
	ilvY		HTH-type transcriptional activator IlvY	31	31	Core	+	+	+	+	+	+	+	+	+	+	+	+	+	+	+	+	+	+	+	+	+	+	+	+	+	+	+	+	+	+	+
	lptC		LPS export ABC transporter periplasmic protein LptC	31	31	Core	+	+	+	+	+	+	+	+	+	+	+	+	+	+	+	+	+	+	+	+	+	+	+	+	+	+	+	+	+	+	+
	group_1733		hypothetical protein	31	31	Core	+	+	+	+	+	+	+	+	+	+	+	+	+	+	+	+	+	+	+	+	+	+	+	+	+	+	+	+	+	+	+
	group_1734		class I SAM-dependent methyltransferase	31	31	Core	+	+	+	+	+	+	+	+	+	+	+	+	+	+	+	+	+	+	+	+	+	+	+	+	+	+	+	+	+	+	+
	group_1735		hypothetical protein	31	31	Core	+	+	+	+	+	+	+	+	+	+	+	+	+	+	+	+	+	+	+	+	+	+	+	+	+	+	+	+	+	+	+
	caiF		carnitine metabolism transcriptional regulator CaiF	31	31	Core	+	+	+	+	+	+	+	+	+	+	+	+	+	+	+	+	+	+	+	+	+	+	+	+	+	+	+	+	+	+	+
	citG		triphosphoribosyl-dephospho-CoA synthase CitG	31	31	Core	+	+	+	+	+	+	+	+	+	+	+	+	+	+	+	+	+	+	+	+	+	+	+	+	+	+	+	+	+	+	+
	group_1738		Cu(+)/Ag(+) sensor histidine kinase	31	31	Core	+	+	+	+	+	+	+	+	+	+	+	+	+	+	+	+	+	+	+	+	+	+	+	+	+	+	+	+	+	+	+
	group_1739		ribonuclease	31	31	Core	+	+	+	+	+	+	+	+	+	+	+	+	+	+	+	+	+	+	+	+	+	+	+	+	+	+	+	+	+	+	+
	group_1740		beta/gamma crystallin-related protein	31	31	Core	+	+	+	+	+	+	+	+	+	+	+	+	+	+	+	+	+	+	+	+	+	+	+	+	+	+	+	+	+	+	+
	cyoE		heme o synthase	31	31	Core	+	+	+	+	+	+	+	+	+	+	+	+	+	+	+	+	+	+	+	+	+	+	+	+	+	+	+	+	+	+	+
	adiA		arginine decarboxylase	31	31	Core	+	+	+	+	+	+	+	+	+	+	+	+	+	+	+	+	+	+	+	+	+	+	+	+	+	+	+	+	+	+	+
	rpmH		50S ribosomal protein L34	31	31	Core	+	+	+	+	+	+	+	+	+	+	+	+	+	+	+	+	+	+	+	+	+	+	+	+	+	+	+	+	+	+	+
	mlaB		lipid asymmetry maintenance protein MlaB	31	31	Core	+	+	+	+	+	+	+	+	+	+	+	+	+	+	+	+	+	+	+	+	+	+	+	+	+	+	+	+	+	+	+
	thiB		thiamine ABC transporter substrate binding subunit	31	31	Core	+	+	+	+	+	+	+	+	+	+	+	+	+	+	+	+	+	+	+	+	+	+	+	+	+	+	+	+	+	+	+
	tig		trigger factor	31	31	Core	+	+	+	+	+	+	+	+	+	+	+	+	+	+	+	+	+	+	+	+	+	+	+	+	+	+	+	+	+	+	+
	fis		DNA-binding transcriptional regulator Fis	31	31	Core	+	+	+	+	+	+	+	+	+	+	+	+	+	+	+	+	+	+	+	+	+	+	+	+	+	+	+	+	+	+	+
	group_1748		XTP/dITP diphosphatase	31	31	Core	+	+	+	+	+	+	+	+	+	+	+	+	+	+	+	+	+	+	+	+	+	+	+	+	+	+	+	+	+	+	+
	add		adenosine deaminase	31	31	Core	+	+	+	+	+	+	+	+	+	+	+	+	+	+	+	+	+	+	+	+	+	+	+	+	+	+	+	+	+	+	+
	group_1750		YciC family protein	31	31	Core	+	+	+	+	+	+	+	+	+	+	+	+	+	+	+	+	+	+	+	+	+	+	+	+	+	+	+	+	+	+	+
	group_1751		bifunctional tRNA (adenosine(37)-C2)-methyltransferase TrmG/ribosomal RNA large subunit methyltransferase RlmN	31	31	Core	+	+	+	+	+	+	+	+	+	+	+	+	+	+	+	+	+	+	+	+	+	+	+	+	+	+	+	+	+	+	+
	group_1752		hypothetical protein	31	31	Core	+	+	+	+	+	+	+	+	+	+	+	+	+	+	+	+	+	+	+	+	+	+	+	+	+	+	+	+	+	+	+
	group_1753		sulfite exporter TauE/SafE family protein	31	31	Core	+	+	+	+	+	+	+	+	+	+	+	+	+	+	+	+	+	+	+	+	+	+	+	+	+	+	+	+	+	+	+
	group_1754		cytosine permease	31	31	Core	+	+	+	+	+	+	+	+	+	+	+	+	+	+	+	+	+	+	+	+	+	+	+	+	+	+	+	+	+	+	+
	group_1755		AI-2E family transporter	31	31	Core	+	+	+	+	+	+	+	+	+	+	+	+	+	+	+	+	+	+	+	+	+	+	+	+	+	+	+	+	+	+	+
	fliD		flagellar filament capping protein FliD	31	31	Core	+	+	+	+	+	+	+	+	+	+	+	+	+	+	+	+	+	+	+	+	+	+	+	+	+	+	+	+	+	+	+
	aceK		bifunctional isocitrate dehydrogenase kinase/phosphatase	31	31	Core	+	+	+	+	+	+	+	+	+	+	+	+	+	+	+	+	+	+	+	+	+	+	+	+	+	+	+	+	+	+	+
	fmt		methionyl-tRNA formyltransferase	31	31	Core	+	+	+	+	+	+	+	+	+	+	+	+	+	+	+	+	+	+	+	+	+	+	+	+	+	+	+	+	+	+	+
	pyrC		dihydroorotase	31	31	Core	+	+	+	+	+	+	+	+	+	+	+	+	+	+	+	+	+	+	+	+	+	+	+	+	+	+	+	+	+	+	+
	appC		cytochrome bd-II oxidase subunit 1	31	31	Core	+	+	+	+	+	+	+	+	+	+	+	+	+	+	+	+	+	+	+	+	+	+	+	+	+	+	+	+	+	+	+
	group_1760		toxin-activating lysine-acyltransferase	31	31	Core	+	+	+	+	+	+	+	+	+	+	+	+	+	+	+	+	+	+	+	+	+	+	+	+	+	+	+	+	+	+	+
	group_1761		septation protein A	31	31	Core	+	+	+	+	+	+	+	+	+	+	+	+	+	+	+	+	+	+	+	+	+	+	+	+	+	+	+	+	+	+	+
	lptF		LPS export ABC transporter permease LptF	31	31	Core	+	+	+	+	+	+	+	+	+	+	+	+	+	+	+	+	+	+	+	+	+	+	+	+	+	+	+	+	+	+	+
	group_1763		putative transporter	31	31	Core	+	+	+	+	+	+	+	+	+	+	+	+	+	+	+	+	+	+	+	+	+	+	+	+	+	+	+	+	+	+	+
	ampG		muropeptide MFS transporter AmpG	31	31	Core	+	+	+	+	+	+	+	+	+	+	+	+	+	+	+	+	+	+	+	+	+	+	+	+	+	+	+	+	+	+	+
	ispB		octaprenyl diphosphate synthase	31	31	Core	+	+	+	+	+	+	+	+	+	+	+	+	+	+	+	+	+	+	+	+	+	+	+	+	+	+	+	+	+	+	+
	group_1766		YdaS family helix-turn-helix protein	31	31	Core	+	+	+	+	+	+	+	+	+	+	+	+	+	+	+	+	+	+	+	+	+	+	+	+	+	+	+	+	+	+	+
	fliM		flagellar motor switch protein FliM	31	31	Core	+	+	+	+	+	+	+	+	+	+	+	+	+	+	+	+	+	+	+	+	+	+	+	+	+	+	+	+	+	+	+
	pabC		aminodeoxychorismate lyase	31	31	Core	+	+	+	+	+	+	+	+	+	+	+	+	+	+	+	+	+	+	+	+	+	+	+	+	+	+	+	+	+	+	+
	accB		acetyl-CoA carboxylase biotin carboxyl carrier protein	31	31	Core	+	+	+	+	+	+	+	+	+	+	+	+	+	+	+	+	+	+	+	+	+	+	+	+	+	+	+	+	+	+	+
	group_1770		YchE family NAAT transporter	31	31	Core	+	+	+	+	+	+	+	+	+	+	+	+	+	+	+	+	+	+	+	+	+	+	+	+	+	+	+	+	+	+	+
	thiI		tRNA uracil 4-sulfurtransferase ThiI	31	31	Core	+	+	+	+	+	+	+	+	+	+	+	+	+	+	+	+	+	+	+	+	+	+	+	+	+	+	+	+	+	+	+
	group_1772		urease subunit gamma	31	31	Core	+	+	+	+	+	+	+	+	+	+	+	+	+	+	+	+	+	+	+	+	+	+	+	+	+	+	+	+	+	+	+
	group_1773		MdtB/MuxB family multidrug efflux RND transporter permease subunit	31	31	Core	+	+	+	+	+	+	+	+	+	+	+	+	+	+	+	+	+	+	+	+	+	+	+	+	+	+	+	+	+	+	+
	pncC		nicotinamide-nucleotide amidase	31	31	Core	+	+	+	+	+	+	+	+	+	+	+	+	+	+	+	+	+	+	+	+	+	+	+	+	+	+	+	+	+	+	+
	group_1775		DeoR/GlpR family transcriptional regulator	31	31	Core	+	+	+	+	+	+	+	+	+	+	+	+	+	+	+	+	+	+	+	+	+	+	+	+	+	+	+	+	+	+	+
	cpxA		envelope stress sensor histidine kinase CpxA	31	31	Core	+	+	+	+	+	+	+	+	+	+	+	+	+	+	+	+	+	+	+	+	+	+	+	+	+	+	+	+	+	+	+
	nhaA		Na+/H+ antiporter NhaA	31	31	Core	+	+	+	+	+	+	+	+	+	+	+	+	+	+	+	+	+	+	+	+	+	+	+	+	+	+	+	+	+	+	+
	group_1778		IS630 family transposase	31	31	Core	+	+	+	+	+	+	+	+	+	+	+	+	+	+	+	+	+	+	+	+	+	+	+	+	+	+	+	+	+	+	+
	group_1779		C69 family dipeptidase	31	31	Core	+	+	+	+	+	+	+	+	+	+	+	+	+	+	+	+	+	+	+	+	+	+	+	+	+	+	+	+	+	+	+
	group_178		nitrate/sulfonate/bicarbonate ABC transporter ATP-binding protein	31	31	Core	+	+	+	+	+	+	+	+	+	+	+	+	+	+	+	+	+	+	+	+	+	+	+	+	+	+	+	+	+	+	+
	group_1780		sigma-54-dependent Fis family transcriptional regulator	31	31	Core	+	+	+	+	+	+	+	+	+	+	+	+	+	+	+	+	+	+	+	+	+	+	+	+	+	+	+	+	+	+	+
	mutT		8-oxo-dGTP diphosphatase MutT	31	31	Core	+	+	+	+	+	+	+	+	+	+	+	+	+	+	+	+	+	+	+	+	+	+	+	+	+	+	+	+	+	+	+
	cpxP		cell-envelope stress modulator CpxP	31	31	Core	+	+	+	+	+	+	+	+	+	+	+	+	+	+	+	+	+	+	+	+	+	+	+	+	+	+	+	+	+	+	+
	group_1783		hypothetical protein	31	31	Core	+	+	+	+	+	+	+	+	+	+	+	+	+	+	+	+	+	+	+	+	+	+	+	+	+	+	+	+	+	+	+
	group_1784		CS5 fimbrial subunit	31	31	Core	+	+	+	+	+	+	+	+	+	+	+	+	+	+	+	+	+	+	+	+	+	+	+	+	+	+	+	+	+	+	+
	glnG		nitrogen regulation protein NR(I)	31	31	Core	+	+	+	+	+	+	+	+	+	+	+	+	+	+	+	+	+	+	+	+	+	+	+	+	+	+	+	+	+	+	+
	rpoB		DNA-directed RNA polymerase subunit beta	31	31	Core	+	+	+	+	+	+	+	+	+	+	+	+	+	+	+	+	+	+	+	+	+	+	+	+	+	+	+	+	+	+	+
	yiaY		L-threonine dehydrogenase	31	31	Core	+	+	+	+	+	+	+	+	+	+	+	+	+	+	+	+	+	+	+	+	+	+	+	+	+	+	+	+	+	+	+
	group_1788		dicarboxylate/amino acid:cation symporter	31	31	Core	+	+	+	+	+	+	+	+	+	+	+	+	+	+	+	+	+	+	+	+	+	+	+	+	+	+	+	+	+	+	+
	group_1789		AMP nucleosidase	31	31	Core	+	+	+	+	+	+	+	+	+	+	+	+	+	+	+	+	+	+	+	+	+	+	+	+	+	+	+	+	+	+	+
	group_1790		hypothetical protein	31	31	Core	+	+	+	+	+	+	+	+	+	+	+	+	+	+	+	+	+	+	+	+	+	+	+	+	+	+	+	+	+	+	+
	cysG		siroheme synthase CysG	31	31	Core	+	+	+	+	+	+	+	+	+	+	+	+	+	+	+	+	+	+	+	+	+	+	+	+	+	+	+	+	+	+	+
	yjjI_2		putative protein YjjI	31	31	Core	+	+	+	+	+	+	+	+	+	+	+	+	+	+	+	+	+	+	+	+	+	+	+	+	+	+	+	+	+	+	+
	group_1793		IS256-like element ISEic2 family transposase	31	31	Core	+	+	+	+	+	+	+	+	+	+	+	+	+	+	+	+	+	+	+	+	+	+	+	+	+	+	+	+	+	+	+
	deoC		deoxyribose-phosphate aldolase	31	31	Core	+	+	+	+	+	+	+	+	+	+	+	+	+	+	+	+	+	+	+	+	+	+	+	+	+	+	+	+	+	+	+
	group_1795		hypothetical protein	31	31	Core	+	+	+	+	+	+	+	+	+	+	+	+	+	+	+	+	+	+	+	+	+	+	+	+	+	+	+	+	+	+	+
	group_1796		TonB family protein	31	31	Core	+	+	+	+	+	+	+	+	+	+	+	+	+	+	+	+	+	+	+	+	+	+	+	+	+	+	+	+	+	+	+
	nikR		nickel-responsive transcriptional regulator NikR	31	31	Core	+	+	+	+	+	+	+	+	+	+	+	+	+	+	+	+	+	+	+	+	+	+	+	+	+	+	+	+	+	+	+
	group_1798		NUDIX domain-containing protein	31	31	Core	+	+	+	+	+	+	+	+	+	+	+	+	+	+	+	+	+	+	+	+	+	+	+	+	+	+	+	+	+	+	+
	group_1799		hypothetical protein	31	31	Core	+	+	+	+	+	+	+	+	+	+	+	+	+	+	+	+	+	+	+	+	+	+	+	+	+	+	+	+	+	+	+
	cidA		CidA/LrgA family protein	31	31	Core	+	+	+	+	+	+	+	+	+	+	+	+	+	+	+	+	+	+	+	+	+	+	+	+	+	+	+	+	+	+	+
	oppB		oligopeptide ABC transporter permease OppB	31	31	Core	+	+	+	+	+	+	+	+	+	+	+	+	+	+	+	+	+	+	+	+	+	+	+	+	+	+	+	+	+	+	+
	bioD_1		dethiobiotin synthase	31	31	Core	+	+	+	+	+	+	+	+	+	+	+	+	+	+	+	+	+	+	+	+	+	+	+	+	+	+	+	+	+	+	+
	purD		phosphoribosylamine--glycine ligase	31	31	Core	+	+	+	+	+	+	+	+	+	+	+	+	+	+	+	+	+	+	+	+	+	+	+	+	+	+	+	+	+	+	+
	argS		arginine--tRNA ligase	31	31	Core	+	+	+	+	+	+	+	+	+	+	+	+	+	+	+	+	+	+	+	+	+	+	+	+	+	+	+	+	+	+	+
	thiL		thiamine-phosphate kinase	31	31	Core	+	+	+	+	+	+	+	+	+	+	+	+	+	+	+	+	+	+	+	+	+	+	+	+	+	+	+	+	+	+	+
	group_1805		bile acid:sodium symporter family protein	31	31	Core	+	+	+	+	+	+	+	+	+	+	+	+	+	+	+	+	+	+	+	+	+	+	+	+	+	+	+	+	+	+	+
	putP_3		sodium/proline symporter PutP	31	31	Core	+	+	+	+	+	+	+	+	+	+	+	+	+	+	+	+	+	+	+	+	+	+	+	+	+	+	+	+	+	+	+
	znuB		zinc ABC transporter permease subunit ZnuB	31	31	Core	+	+	+	+	+	+	+	+	+	+	+	+	+	+	+	+	+	+	+	+	+	+	+	+	+	+	+	+	+	+	+
	rplF		50S ribosomal protein L6	31	31	Core	+	+	+	+	+	+	+	+	+	+	+	+	+	+	+	+	+	+	+	+	+	+	+	+	+	+	+	+	+	+	+
	group_1809		fructuronate reductase	31	31	Core	+	+	+	+	+	+	+	+	+	+	+	+	+	+	+	+	+	+	+	+	+	+	+	+	+	+	+	+	+	+	+
	kefB_1		glutathione-regulated potassium-efflux system protein KefB	31	31	Core	+	+	+	+	+	+	+	+	+	+	+	+	+	+	+	+	+	+	+	+	+	+	+	+	+	+	+	+	+	+	+
	hisIE		bifunctional phosphoribosyl-AMP cyclohydrolase/phosphoribosyl-ATP diphosphatase HisIE	31	31	Core	+	+	+	+	+	+	+	+	+	+	+	+	+	+	+	+	+	+	+	+	+	+	+	+	+	+	+	+	+	+	+
	group_1811		FxsA family protein	31	31	Core	+	+	+	+	+	+	+	+	+	+	+	+	+	+	+	+	+	+	+	+	+	+	+	+	+	+	+	+	+	+	+
	group_1812		oxygen-insensitive NAD(P)H-dependent nitroreductase NfsB	31	31	Core	+	+	+	+	+	+	+	+	+	+	+	+	+	+	+	+	+	+	+	+	+	+	+	+	+	+	+	+	+	+	+
	group_1813		hypothetical protein	31	31	Core	+	+	+	+	+	+	+	+	+	+	+	+	+	+	+	+	+	+	+	+	+	+	+	+	+	+	+	+	+	+	+
	flhA_1		flagellar biosynthesis protein FlhA	31	31	Core	+	+	+	+	+	+	+	+	+	+	+	+	+	+	+	+	+	+	+	+	+	+	+	+	+	+	+	+	+	+	+
	udk		uridine kinase	31	31	Core	+	+	+	+	+	+	+	+	+	+	+	+	+	+	+	+	+	+	+	+	+	+	+	+	+	+	+	+	+	+	+
	gppA		guanosine-5'-triphosphate,3'-diphosphate diphosphatase	31	31	Core	+	+	+	+	+	+	+	+	+	+	+	+	+	+	+	+	+	+	+	+	+	+	+	+	+	+	+	+	+	+	+
	iolD		3D-(3,5/4)-trihydroxycyclohexane-1,2-dione acylhydrolase (decyclizing)	31	31	Core	+	+	+	+	+	+	+	+	+	+	+	+	+	+	+	+	+	+	+	+	+	+	+	+	+	+	+	+	+	+	+
	hemH		ferrochelatase	31	31	Core	+	+	+	+	+	+	+	+	+	+	+	+	+	+	+	+	+	+	+	+	+	+	+	+	+	+	+	+	+	+	+
	msbA		lipid A ABC transporter ATP-binding protein/permease MsbA	31	31	Core	+	+	+	+	+	+	+	+	+	+	+	+	+	+	+	+	+	+	+	+	+	+	+	+	+	+	+	+	+	+	+
	group_1820		hypothetical protein	31	31	Core	+	+	+	+	+	+	+	+	+	+	+	+	+	+	+	+	+	+	+	+	+	+	+	+	+	+	+	+	+	+	+
	ibpB		heat shock chaperone IbpB	31	31	Core	+	+	+	+	+	+	+	+	+	+	+	+	+	+	+	+	+	+	+	+	+	+	+	+	+	+	+	+	+	+	+
	group_1822		hypothetical protein	31	31	Core	+	+	+	+	+	+	+	+	+	+	+	+	+	+	+	+	+	+	+	+	+	+	+	+	+	+	+	+	+	+	+
	atpD		F0F1 ATP synthase subunit beta	31	31	Core	+	+	+	+	+	+	+	+	+	+	+	+	+	+	+	+	+	+	+	+	+	+	+	+	+	+	+	+	+	+	+
	group_1824		recombinase RecT	31	31	Core	+	+	+	+	+	+	+	+	+	+	+	+	+	+	+	+	+	+	+	+	+	+	+	+	+	+	+	+	+	+	+
	group_1825		LysM-like peptidoglycan-binding domain-containing protein	31	31	Core	+	+	+	+	+	+	+	+	+	+	+	+	+	+	+	+	+	+	+	+	+	+	+	+	+	+	+	+	+	+	+
	group_1826		YcgN family cysteine cluster protein	31	31	Core	+	+	+	+	+	+	+	+	+	+	+	+	+	+	+	+	+	+	+	+	+	+	+	+	+	+	+	+	+	+	+
	ompC_1		porin OmpC	31	31	Core	+	+	+	+	+	+	+	+	+	+	+	+	+	+	+	+	+	+	+	+	+	+	+	+	+	+	+	+	+	+	+
	group_1828		1,4-dihydroxy-2-naphthoate polyprenyltransferase	31	31	Core	+	+	+	+	+	+	+	+	+	+	+	+	+	+	+	+	+	+	+	+	+	+	+	+	+	+	+	+	+	+	+
	rlmM		23S rRNA (cytidine(2498)-2'-O)-methyltransferase RlmM	31	31	Core	+	+	+	+	+	+	+	+	+	+	+	+	+	+	+	+	+	+	+	+	+	+	+	+	+	+	+	+	+	+	+
	ulaG		L-ascorbate 6-phosphate lactonase	31	31	Core	+	+	+	+	+	+	+	+	+	+	+	+	+	+	+	+	+	+	+	+	+	+	+	+	+	+	+	+	+	+	+
	group_1830		TetR/AcrR family transcriptional regulator	31	31	Core	+	+	+	+	+	+	+	+	+	+	+	+	+	+	+	+	+	+	+	+	+	+	+	+	+	+	+	+	+	+	+
	miaA		tRNA (adenosine(37)-N6)-dimethylallyltransferase MiaA	31	31	Core	+	+	+	+	+	+	+	+	+	+	+	+	+	+	+	+	+	+	+	+	+	+	+	+	+	+	+	+	+	+	+
	group_1832		bifunctional aspartate kinase/homoserine dehydrogenase II	31	31	Core	+	+	+	+	+	+	+	+	+	+	+	+	+	+	+	+	+	+	+	+	+	+	+	+	+	+	+	+	+	+	+
	ompR		two-component system response regulator OmpR	31	31	Core	+	+	+	+	+	+	+	+	+	+	+	+	+	+	+	+	+	+	+	+	+	+	+	+	+	+	+	+	+	+	+
	group_1834		hypothetical protein	31	31	Core	+	+	+	+	+	+	+	+	+	+	+	+	+	+	+	+	+	+	+	+	+	+	+	+	+	+	+	+	+	+	+
	group_1835		NEL-type E3 ubiquitin ligase domain-containing protein	31	31	Core	+	+	+	+	+	+	+	+	+	+	+	+	+	+	+	+	+	+	+	+	+	+	+	+	+	+	+	+	+	+	+
	thrS		threonine--tRNA ligase	31	31	Core	+	+	+	+	+	+	+	+	+	+	+	+	+	+	+	+	+	+	+	+	+	+	+	+	+	+	+	+	+	+	+
	arnB		UDP-4-amino-4-deoxy-L-arabinose aminotransferase	31	31	Core	+	+	+	+	+	+	+	+	+	+	+	+	+	+	+	+	+	+	+	+	+	+	+	+	+	+	+	+	+	+	+
	group_1838		DedA family protein	31	31	Core	+	+	+	+	+	+	+	+	+	+	+	+	+	+	+	+	+	+	+	+	+	+	+	+	+	+	+	+	+	+	+
	bsmA		biofilm peroxide resistance protein BsmA	31	31	Core	+	+	+	+	+	+	+	+	+	+	+	+	+	+	+	+	+	+	+	+	+	+	+	+	+	+	+	+	+	+	+
	group_1840		glycosyltransferase family 39 protein	31	31	Core	+	+	+	+	+	+	+	+	+	+	+	+	+	+	+	+	+	+	+	+	+	+	+	+	+	+	+	+	+	+	+
	coaBC		bifunctional phosphopantothenoylcysteine decarboxylase/phosphopantothenate--cysteine ligase CoaBC	31	31	Core	+	+	+	+	+	+	+	+	+	+	+	+	+	+	+	+	+	+	+	+	+	+	+	+	+	+	+	+	+	+	+
	group_1842		hypothetical protein	31	31	Core	+	+	+	+	+	+	+	+	+	+	+	+	+	+	+	+	+	+	+	+	+	+	+	+	+	+	+	+	+	+	+
	group_1843		hypothetical protein	31	31	Core	+	+	+	+	+	+	+	+	+	+	+	+	+	+	+	+	+	+	+	+	+	+	+	+	+	+	+	+	+	+	+
	aaeR		HTH-type transcriptional activator AaeR	31	31	Core	+	+	+	+	+	+	+	+	+	+	+	+	+	+	+	+	+	+	+	+	+	+	+	+	+	+	+	+	+	+	+
	phoQ		two-component system sensor histidine kinase PhoQ	31	31	Core	+	+	+	+	+	+	+	+	+	+	+	+	+	+	+	+	+	+	+	+	+	+	+	+	+	+	+	+	+	+	+
	mtgA		monofunctional biosynthetic peptidoglycan transglycosylase	31	31	Core	+	+	+	+	+	+	+	+	+	+	+	+	+	+	+	+	+	+	+	+	+	+	+	+	+	+	+	+	+	+	+
	group_1847		hydrolase	31	31	Core	+	+	+	+	+	+	+	+	+	+	+	+	+	+	+	+	+	+	+	+	+	+	+	+	+	+	+	+	+	+	+
	mtfA		DgsA anti-repressor MtfA	31	31	Core	+	+	+	+	+	+	+	+	+	+	+	+	+	+	+	+	+	+	+	+	+	+	+	+	+	+	+	+	+	+	+
	cobS		adenosylcobinamide-GDP ribazoletransferase	31	31	Core	+	+	+	+	+	+	+	+	+	+	+	+	+	+	+	+	+	+	+	+	+	+	+	+	+	+	+	+	+	+	+
	group_185		hydrolase	31	31	Core	+	+	+	+	+	+	+	+	+	+	+	+	+	+	+	+	+	+	+	+	+	+	+	+	+	+	+	+	+	+	+
	asnS		asparagine--tRNA ligase	31	31	Core	+	+	+	+	+	+	+	+	+	+	+	+	+	+	+	+	+	+	+	+	+	+	+	+	+	+	+	+	+	+	+
	rplS		50S ribosomal protein L19	31	31	Core	+	+	+	+	+	+	+	+	+	+	+	+	+	+	+	+	+	+	+	+	+	+	+	+	+	+	+	+	+	+	+
	group_1852		fimbrial protein	31	31	Core	+	+	+	+	+	+	+	+	+	+	+	+	+	+	+	+	+	+	+	+	+	+	+	+	+	+	+	+	+	+	+
	group_1853		metal-dependent hydrolase	31	31	Core	+	+	+	+	+	+	+	+	+	+	+	+	+	+	+	+	+	+	+	+	+	+	+	+	+	+	+	+	+	+	+
	group_1854		universal stress protein	31	31	Core	+	+	+	+	+	+	+	+	+	+	+	+	+	+	+	+	+	+	+	+	+	+	+	+	+	+	+	+	+	+	+
	purF		amidophosphoribosyltransferase	31	31	Core	+	+	+	+	+	+	+	+	+	+	+	+	+	+	+	+	+	+	+	+	+	+	+	+	+	+	+	+	+	+	+
	mdtJ_1		Spermidine export protein MdtJ	31	31	Core	+	+	+	+	+	+	+	+	+	+	+	+	+	+	+	+	+	+	+	+	+	+	+	+	+	+	+	+	+	+	+
	epmB		EF-P beta-lysylation protein EpmB	31	31	Core	+	+	+	+	+	+	+	+	+	+	+	+	+	+	+	+	+	+	+	+	+	+	+	+	+	+	+	+	+	+	+
	nuoI		NADH-quinone oxidoreductase subunit NuoI	31	31	Core	+	+	+	+	+	+	+	+	+	+	+	+	+	+	+	+	+	+	+	+	+	+	+	+	+	+	+	+	+	+	+
	sapC		putrescine export ABC transporter permease SapC	31	31	Core	+	+	+	+	+	+	+	+	+	+	+	+	+	+	+	+	+	+	+	+	+	+	+	+	+	+	+	+	+	+	+
	group_1860		hypothetical protein	31	31	Core	+	+	+	+	+	+	+	+	+	+	+	+	+	+	+	+	+	+	+	+	+	+	+	+	+	+	+	+	+	+	+
	group_1861		hypothetical protein	31	31	Core	+	+	+	+	+	+	+	+	+	+	+	+	+	+	+	+	+	+	+	+	+	+	+	+	+	+	+	+	+	+	+
	group_1862		tyrosine-type recombinase/integrase	31	31	Core	+	+	+	+	+	+	+	+	+	+	+	+	+	+	+	+	+	+	+	+	+	+	+	+	+	+	+	+	+	+	+
	ispD		2-C-methyl-D-erythritol 4-phosphate cytidylyltransferase	31	31	Core	+	+	+	+	+	+	+	+	+	+	+	+	+	+	+	+	+	+	+	+	+	+	+	+	+	+	+	+	+	+	+
	group_1864		hypothetical protein	31	31	Core	+	+	+	+	+	+	+	+	+	+	+	+	+	+	+	+	+	+	+	+	+	+	+	+	+	+	+	+	+	+	+
	group_1865		hypothetical protein	31	31	Core	+	+	+	+	+	+	+	+	+	+	+	+	+	+	+	+	+	+	+	+	+	+	+	+	+	+	+	+	+	+	+
	mlaF		phospholipid ABC transporter ATP-binding protein MlaF	31	31	Core	+	+	+	+	+	+	+	+	+	+	+	+	+	+	+	+	+	+	+	+	+	+	+	+	+	+	+	+	+	+	+
	group_1867		N-acetylmannosamine kinase	31	31	Core	+	+	+	+	+	+	+	+	+	+	+	+	+	+	+	+	+	+	+	+	+	+	+	+	+	+	+	+	+	+	+
	group_1868		BON domain-containing protein	31	31	Core	+	+	+	+	+	+	+	+	+	+	+	+	+	+	+	+	+	+	+	+	+	+	+	+	+	+	+	+	+	+	+
	group_1869		hypothetical protein	31	31	Core	+	+	+	+	+	+	+	+	+	+	+	+	+	+	+	+	+	+	+	+	+	+	+	+	+	+	+	+	+	+	+
	btuB_1		TonB-dependent vitamin B12 receptor BtuB	31	31	Core	+	+	+	+	+	+	+	+	+	+	+	+	+	+	+	+	+	+	+	+	+	+	+	+	+	+	+	+	+	+	+
	pckA		phosphoenolpyruvate carboxykinase (ATP)	31	31	Core	+	+	+	+	+	+	+	+	+	+	+	+	+	+	+	+	+	+	+	+	+	+	+	+	+	+	+	+	+	+	+
	group_1871		hypothetical protein	31	31	Core	+	+	+	+	+	+	+	+	+	+	+	+	+	+	+	+	+	+	+	+	+	+	+	+	+	+	+	+	+	+	+
	folA		type 3 dihydrofolate reductase	31	31	Core	+	+	+	+	+	+	+	+	+	+	+	+	+	+	+	+	+	+	+	+	+	+	+	+	+	+	+	+	+	+	+
	group_1873		YebG family protein	31	31	Core	+	+	+	+	+	+	+	+	+	+	+	+	+	+	+	+	+	+	+	+	+	+	+	+	+	+	+	+	+	+	+
	group_1874		multidrug efflux SMR transporter	31	31	Core	+	+	+	+	+	+	+	+	+	+	+	+	+	+	+	+	+	+	+	+	+	+	+	+	+	+	+	+	+	+	+
	group_1875		peptide ABC transporter ATP-binding protein	31	31	Core	+	+	+	+	+	+	+	+	+	+	+	+	+	+	+	+	+	+	+	+	+	+	+	+	+	+	+	+	+	+	+
	group_1876		hypothetical protein	31	31	Core	+	+	+	+	+	+	+	+	+	+	+	+	+	+	+	+	+	+	+	+	+	+	+	+	+	+	+	+	+	+	+
	lptA		lipopolysaccharide ABC transporter substrate-binding protein LptA	31	31	Core	+	+	+	+	+	+	+	+	+	+	+	+	+	+	+	+	+	+	+	+	+	+	+	+	+	+	+	+	+	+	+
	waaA		lipid IV(A) 3-deoxy-D-manno-octulosonic acid transferase	31	31	Core	+	+	+	+	+	+	+	+	+	+	+	+	+	+	+	+	+	+	+	+	+	+	+	+	+	+	+	+	+	+	+
	group_1879		HAD-IIA family hydrolase	31	31	Core	+	+	+	+	+	+	+	+	+	+	+	+	+	+	+	+	+	+	+	+	+	+	+	+	+	+	+	+	+	+	+
	group_1880		hypothetical protein	31	31	Core	+	+	+	+	+	+	+	+	+	+	+	+	+	+	+	+	+	+	+	+	+	+	+	+	+	+	+	+	+	+	+
	group_1881		hypothetical protein	31	31	Core	+	+	+	+	+	+	+	+	+	+	+	+	+	+	+	+	+	+	+	+	+	+	+	+	+	+	+	+	+	+	+
	C1-hpah		p-hydroxyphenylacetate 3-hydroxylase, reductase component	31	31	Core	+	+	+	+	+	+	+	+	+	+	+	+	+	+	+	+	+	+	+	+	+	+	+	+	+	+	+	+	+	+	+
	mzrA		EnvZ/OmpR regulon moderator MzrA	31	31	Core	+	+	+	+	+	+	+	+	+	+	+	+	+	+	+	+	+	+	+	+	+	+	+	+	+	+	+	+	+	+	+
	group_1884		formate hydrogenlyase maturation HycH family protein	31	31	Core	+	+	+	+	+	+	+	+	+	+	+	+	+	+	+	+	+	+	+	+	+	+	+	+	+	+	+	+	+	+	+
	tssD		type VI secretion system tube protein TssD	31	31	Core	+	+	+	+	+	+	+	+	+	+	+	+	+	+	+	+	+	+	+	+	+	+	+	+	+	+	+	+	+	+	+
	dacB		serine-type D-Ala-D-Ala carboxypeptidase	31	31	Core	+	+	+	+	+	+	+	+	+	+	+	+	+	+	+	+	+	+	+	+	+	+	+	+	+	+	+	+	+	+	+
	dnaJ		molecular chaperone DnaJ	31	31	Core	+	+	+	+	+	+	+	+	+	+	+	+	+	+	+	+	+	+	+	+	+	+	+	+	+	+	+	+	+	+	+
	group_1888		hypothetical protein	31	31	Core	+	+	+	+	+	+	+	+	+	+	+	+	+	+	+	+	+	+	+	+	+	+	+	+	+	+	+	+	+	+	+
	group_1889		N-acetylmannosamine-6-phosphate 2-epimerase	31	31	Core	+	+	+	+	+	+	+	+	+	+	+	+	+	+	+	+	+	+	+	+	+	+	+	+	+	+	+	+	+	+	+
	group_1890		hypothetical protein	31	31	Core	+	+	+	+	+	+	+	+	+	+	+	+	+	+	+	+	+	+	+	+	+	+	+	+	+	+	+	+	+	+	+
	group_1891		formate hydrogenlyase complex iron-sulfur subunit	31	31	Core	+	+	+	+	+	+	+	+	+	+	+	+	+	+	+	+	+	+	+	+	+	+	+	+	+	+	+	+	+	+	+
	ushA		bifunctional UDP-sugar hydrolase/5'-nucleotidase UshA	31	31	Core	+	+	+	+	+	+	+	+	+	+	+	+	+	+	+	+	+	+	+	+	+	+	+	+	+	+	+	+	+	+	+
	group_1893		hypothetical protein	31	31	Core	+	+	+	+	+	+	+	+	+	+	+	+	+	+	+	+	+	+	+	+	+	+	+	+	+	+	+	+	+	+	+
	group_1894		Lon protease family protein	31	31	Core	+	+	+	+	+	+	+	+	+	+	+	+	+	+	+	+	+	+	+	+	+	+	+	+	+	+	+	+	+	+	+
	group_1895		hypothetical protein	31	31	Core	+	+	+	+	+	+	+	+	+	+	+	+	+	+	+	+	+	+	+	+	+	+	+	+	+	+	+	+	+	+	+
	ybgE		cyd operon protein YbgE	31	31	Core	+	+	+	+	+	+	+	+	+	+	+	+	+	+	+	+	+	+	+	+	+	+	+	+	+	+	+	+	+	+	+
	group_1897		phage holin, lambda family	31	31	Core	+	+	+	+	+	+	+	+	+	+	+	+	+	+	+	+	+	+	+	+	+	+	+	+	+	+	+	+	+	+	+
	rlmB		23S rRNA (guanosine(2251)-2'-O)-methyltransferase RlmB	31	31	Core	+	+	+	+	+	+	+	+	+	+	+	+	+	+	+	+	+	+	+	+	+	+	+	+	+	+	+	+	+	+	+
	aroB		3-dehydroquinate synthase	31	31	Core	+	+	+	+	+	+	+	+	+	+	+	+	+	+	+	+	+	+	+	+	+	+	+	+	+	+	+	+	+	+	+
	topA		type I DNA topoisomerase	31	31	Core	+	+	+	+	+	+	+	+	+	+	+	+	+	+	+	+	+	+	+	+	+	+	+	+	+	+	+	+	+	+	+
	yjjX		inosine/xanthosine triphosphatase	31	31	Core	+	+	+	+	+	+	+	+	+	+	+	+	+	+	+	+	+	+	+	+	+	+	+	+	+	+	+	+	+	+	+
	group_1902		hypothetical protein	31	31	Core	+	+	+	+	+	+	+	+	+	+	+	+	+	+	+	+	+	+	+	+	+	+	+	+	+	+	+	+	+	+	+
	rlmE		23S rRNA (uridine(2552)-2'-O)-methyltransferase RlmE	31	31	Core	+	+	+	+	+	+	+	+	+	+	+	+	+	+	+	+	+	+	+	+	+	+	+	+	+	+	+	+	+	+	+
	group_1904		TIGR00730 family Rossman fold protein	31	31	Core	+	+	+	+	+	+	+	+	+	+	+	+	+	+	+	+	+	+	+	+	+	+	+	+	+	+	+	+	+	+	+
	hisH		imidazole glycerol phosphate synthase subunit HisH	31	31	Core	+	+	+	+	+	+	+	+	+	+	+	+	+	+	+	+	+	+	+	+	+	+	+	+	+	+	+	+	+	+	+
	ldtD		L,D-transpeptidase	31	31	Core	+	+	+	+	+	+	+	+	+	+	+	+	+	+	+	+	+	+	+	+	+	+	+	+	+	+	+	+	+	+	+
	murJ		murein biosynthesis integral membrane protein MurJ	31	31	Core	+	+	+	+	+	+	+	+	+	+	+	+	+	+	+	+	+	+	+	+	+	+	+	+	+	+	+	+	+	+	+
	cbiM		cobalt transporter CbiM	31	31	Core	+	+	+	+	+	+	+	+	+	+	+	+	+	+	+	+	+	+	+	+	+	+	+	+	+	+	+	+	+	+	+
	group_1909		hypothetical protein	31	31	Core	+	+	+	+	+	+	+	+	+	+	+	+	+	+	+	+	+	+	+	+	+	+	+	+	+	+	+	+	+	+	+
	folB		bifunctional dihydroneopterin aldolase/7,8-dihydroneopterin epimerase	31	31	Core	+	+	+	+	+	+	+	+	+	+	+	+	+	+	+	+	+	+	+	+	+	+	+	+	+	+	+	+	+	+	+
	group_1911		YnhF family membrane protein	31	31	Core	+	+	+	+	+	+	+	+	+	+	+	+	+	+	+	+	+	+	+	+	+	+	+	+	+	+	+	+	+	+	+
	rplM		50S ribosomal protein L13	31	31	Core	+	+	+	+	+	+	+	+	+	+	+	+	+	+	+	+	+	+	+	+	+	+	+	+	+	+	+	+	+	+	+
	mdtJ_2		multidrug/spermidine efflux SMR transporter subunit MdtJ	31	31	Core	+	+	+	+	+	+	+	+	+	+	+	+	+	+	+	+	+	+	+	+	+	+	+	+	+	+	+	+	+	+	+
	group_1914		hypothetical protein	31	31	Core	+	+	+	+	+	+	+	+	+	+	+	+	+	+	+	+	+	+	+	+	+	+	+	+	+	+	+	+	+	+	+
	group_1915		hypothetical protein	31	31	Core	+	+	+	+	+	+	+	+	+	+	+	+	+	+	+	+	+	+	+	+	+	+	+	+	+	+	+	+	+	+	+
	hrpA		ATP-dependent RNA helicase HrpA	31	31	Core	+	+	+	+	+	+	+	+	+	+	+	+	+	+	+	+	+	+	+	+	+	+	+	+	+	+	+	+	+	+	+
	hisD		histidinol dehydrogenase	31	31	Core	+	+	+	+	+	+	+	+	+	+	+	+	+	+	+	+	+	+	+	+	+	+	+	+	+	+	+	+	+	+	+
	rnt		ribonuclease T	31	31	Core	+	+	+	+	+	+	+	+	+	+	+	+	+	+	+	+	+	+	+	+	+	+	+	+	+	+	+	+	+	+	+
	group_1919		YdcF family protein	31	31	Core	+	+	+	+	+	+	+	+	+	+	+	+	+	+	+	+	+	+	+	+	+	+	+	+	+	+	+	+	+	+	+
	group_1920		alpha-glucosidase/alpha-galactosidase	31	31	Core	+	+	+	+	+	+	+	+	+	+	+	+	+	+	+	+	+	+	+	+	+	+	+	+	+	+	+	+	+	+	+
	group_1921		pyridoxal phosphatase	31	31	Core	+	+	+	+	+	+	+	+	+	+	+	+	+	+	+	+	+	+	+	+	+	+	+	+	+	+	+	+	+	+	+
	tldD		metalloprotease TldD	31	31	Core	+	+	+	+	+	+	+	+	+	+	+	+	+	+	+	+	+	+	+	+	+	+	+	+	+	+	+	+	+	+	+
	pqiC		membrane integrity-associated transporter subunit PqiC	31	31	Core	+	+	+	+	+	+	+	+	+	+	+	+	+	+	+	+	+	+	+	+	+	+	+	+	+	+	+	+	+	+	+
	dapE		succinyl-diaminopimelate desuccinylase	31	31	Core	+	+	+	+	+	+	+	+	+	+	+	+	+	+	+	+	+	+	+	+	+	+	+	+	+	+	+	+	+	+	+
	rlmC		23S rRNA (uracil(747)-C(5))-methyltransferase RlmC	31	31	Core	+	+	+	+	+	+	+	+	+	+	+	+	+	+	+	+	+	+	+	+	+	+	+	+	+	+	+	+	+	+	+
	group_1926		YaiI/YqxD family protein	31	31	Core	+	+	+	+	+	+	+	+	+	+	+	+	+	+	+	+	+	+	+	+	+	+	+	+	+	+	+	+	+	+	+
	rnr		ribonuclease R	31	31	Core	+	+	+	+	+	+	+	+	+	+	+	+	+	+	+	+	+	+	+	+	+	+	+	+	+	+	+	+	+	+	+
	thiE		thiamine phosphate synthase	31	31	Core	+	+	+	+	+	+	+	+	+	+	+	+	+	+	+	+	+	+	+	+	+	+	+	+	+	+	+	+	+	+	+
	group_1929		hypothetical protein	31	31	Core	+	+	+	+	+	+	+	+	+	+	+	+	+	+	+	+	+	+	+	+	+	+	+	+	+	+	+	+	+	+	+
	group_1930		DsbA family protein	31	31	Core	+	+	+	+	+	+	+	+	+	+	+	+	+	+	+	+	+	+	+	+	+	+	+	+	+	+	+	+	+	+	+
	glmS		glutamine--fructose-6-phosphate transaminase (isomerizing)	31	31	Core	+	+	+	+	+	+	+	+	+	+	+	+	+	+	+	+	+	+	+	+	+	+	+	+	+	+	+	+	+	+	+
	group_1932		glycine cleavage system transcriptional repressor	31	31	Core	+	+	+	+	+	+	+	+	+	+	+	+	+	+	+	+	+	+	+	+	+	+	+	+	+	+	+	+	+	+	+
	ribB		3,4-dihydroxy-2-butanone-4-phosphate synthase	31	31	Core	+	+	+	+	+	+	+	+	+	+	+	+	+	+	+	+	+	+	+	+	+	+	+	+	+	+	+	+	+	+	+
	group_1934		succinate dehydrogenase iron-sulfur subunit	31	31	Core	+	+	+	+	+	+	+	+	+	+	+	+	+	+	+	+	+	+	+	+	+	+	+	+	+	+	+	+	+	+	+
	rpsM		30S ribosomal protein S13	31	31	Core	+	+	+	+	+	+	+	+	+	+	+	+	+	+	+	+	+	+	+	+	+	+	+	+	+	+	+	+	+	+	+
	group_1936		HHA domain-containing protein	31	31	Core	+	+	+	+	+	+	+	+	+	+	+	+	+	+	+	+	+	+	+	+	+	+	+	+	+	+	+	+	+	+	+
	group_1937		DsrE family protein	31	31	Core	+	+	+	+	+	+	+	+	+	+	+	+	+	+	+	+	+	+	+	+	+	+	+	+	+	+	+	+	+	+	+
	group_1938		KUP/HAK/KT family potassium transporter	31	31	Core	+	+	+	+	+	+	+	+	+	+	+	+	+	+	+	+	+	+	+	+	+	+	+	+	+	+	+	+	+	+	+
	group_1939		oxidative damage protection protein	31	31	Core	+	+	+	+	+	+	+	+	+	+	+	+	+	+	+	+	+	+	+	+	+	+	+	+	+	+	+	+	+	+	+
	group_1940		anaerobic C4-dicarboxylate transporter	31	31	Core	+	+	+	+	+	+	+	+	+	+	+	+	+	+	+	+	+	+	+	+	+	+	+	+	+	+	+	+	+	+	+
	emrA		multidrug efflux MFS transporter periplasmic adaptor subunit EmrA	31	31	Core	+	+	+	+	+	+	+	+	+	+	+	+	+	+	+	+	+	+	+	+	+	+	+	+	+	+	+	+	+	+	+
	group_1942		hypothetical protein	31	31	Core	+	+	+	+	+	+	+	+	+	+	+	+	+	+	+	+	+	+	+	+	+	+	+	+	+	+	+	+	+	+	+
	cbdX		cytochrome bd-II oxidase subunit CbdX	31	31	Core	+	+	+	+	+	+	+	+	+	+	+	+	+	+	+	+	+	+	+	+	+	+	+	+	+	+	+	+	+	+	+
	ssnA		putative aminohydrolase SsnA	31	31	Core	+	+	+	+	+	+	+	+	+	+	+	+	+	+	+	+	+	+	+	+	+	+	+	+	+	+	+	+	+	+	+
	sanA		outer membrane permeability protein SanA	31	31	Core	+	+	+	+	+	+	+	+	+	+	+	+	+	+	+	+	+	+	+	+	+	+	+	+	+	+	+	+	+	+	+
	group_1946		transporter substrate-binding domain-containing protein	31	31	Core	+	+	+	+	+	+	+	+	+	+	+	+	+	+	+	+	+	+	+	+	+	+	+	+	+	+	+	+	+	+	+
	murI		glutamate racemase	31	31	Core	+	+	+	+	+	+	+	+	+	+	+	+	+	+	+	+	+	+	+	+	+	+	+	+	+	+	+	+	+	+	+
	group_1948		DASS family sodium-coupled anion symporter	31	31	Core	+	+	+	+	+	+	+	+	+	+	+	+	+	+	+	+	+	+	+	+	+	+	+	+	+	+	+	+	+	+	+
	uidC		glucuronide uptake porin UidC	31	31	Core	+	+	+	+	+	+	+	+	+	+	+	+	+	+	+	+	+	+	+	+	+	+	+	+	+	+	+	+	+	+	+
	group_1950		SDR family oxidoreductase	31	31	Core	+	+	+	+	+	+	+	+	+	+	+	+	+	+	+	+	+	+	+	+	+	+	+	+	+	+	+	+	+	+	+
	rpsL		30S ribosomal protein S12	31	31	Core	+	+	+	+	+	+	+	+	+	+	+	+	+	+	+	+	+	+	+	+	+	+	+	+	+	+	+	+	+	+	+
	group_1952		zinc ribbon domain-containing protein	31	31	Core	+	+	+	+	+	+	+	+	+	+	+	+	+	+	+	+	+	+	+	+	+	+	+	+	+	+	+	+	+	+	+
	group_1953		hypothetical protein	31	31	Core	+	+	+	+	+	+	+	+	+	+	+	+	+	+	+	+	+	+	+	+	+	+	+	+	+	+	+	+	+	+	+
	tssG		type VI secretion system baseplate subunit TssG	31	31	Core	+	+	+	+	+	+	+	+	+	+	+	+	+	+	+	+	+	+	+	+	+	+	+	+	+	+	+	+	+	+	+
	group_1955		class II glutamine amidotransferase	31	31	Core	+	+	+	+	+	+	+	+	+	+	+	+	+	+	+	+	+	+	+	+	+	+	+	+	+	+	+	+	+	+	+
	group_1956		nucleoside phosphorylase	31	31	Core	+	+	+	+	+	+	+	+	+	+	+	+	+	+	+	+	+	+	+	+	+	+	+	+	+	+	+	+	+	+	+
	group_1957		ammonium transporter	31	31	Core	+	+	+	+	+	+	+	+	+	+	+	+	+	+	+	+	+	+	+	+	+	+	+	+	+	+	+	+	+	+	+
	rep_1		DNA helicase Rep	31	31	Core	+	+	+	+	+	+	+	+	+	+	+	+	+	+	+	+	+	+	+	+	+	+	+	+	+	+	+	+	+	+	+
	group_1959		adenosine deaminase	31	31	Core	+	+	+	+	+	+	+	+	+	+	+	+	+	+	+	+	+	+	+	+	+	+	+	+	+	+	+	+	+	+	+
	pfkA		6-phosphofructokinase	31	31	Core	+	+	+	+	+	+	+	+	+	+	+	+	+	+	+	+	+	+	+	+	+	+	+	+	+	+	+	+	+	+	+
	group_1961		porin	31	31	Core	+	+	+	+	+	+	+	+	+	+	+	+	+	+	+	+	+	+	+	+	+	+	+	+	+	+	+	+	+	+	+
	lpcA		D-sedoheptulose 7-phosphate isomerase	31	31	Core	+	+	+	+	+	+	+	+	+	+	+	+	+	+	+	+	+	+	+	+	+	+	+	+	+	+	+	+	+	+	+
	group_1963		hypothetical protein	31	31	Core	+	+	+	+	+	+	+	+	+	+	+	+	+	+	+	+	+	+	+	+	+	+	+	+	+	+	+	+	+	+	+
	group_1964		MGMT family protein	31	31	Core	+	+	+	+	+	+	+	+	+	+	+	+	+	+	+	+	+	+	+	+	+	+	+	+	+	+	+	+	+	+	+
	recO		DNA repair protein RecO	31	31	Core	+	+	+	+	+	+	+	+	+	+	+	+	+	+	+	+	+	+	+	+	+	+	+	+	+	+	+	+	+	+	+
	htpX		protease HtpX	31	31	Core	+	+	+	+	+	+	+	+	+	+	+	+	+	+	+	+	+	+	+	+	+	+	+	+	+	+	+	+	+	+	+
	arcB		aerobic respiration two-component sensor histidine kinase ArcB	31	31	Core	+	+	+	+	+	+	+	+	+	+	+	+	+	+	+	+	+	+	+	+	+	+	+	+	+	+	+	+	+	+	+
	ccmE		cytochrome c maturation protein CcmE	31	31	Core	+	+	+	+	+	+	+	+	+	+	+	+	+	+	+	+	+	+	+	+	+	+	+	+	+	+	+	+	+	+	+
	glnH		glutamine ABC transporter substrate-binding protein GlnH	31	31	Core	+	+	+	+	+	+	+	+	+	+	+	+	+	+	+	+	+	+	+	+	+	+	+	+	+	+	+	+	+	+	+
	uxuA		mannonate dehydratase	31	31	Core	+	+	+	+	+	+	+	+	+	+	+	+	+	+	+	+	+	+	+	+	+	+	+	+	+	+	+	+	+	+	+
	group_1971		YajQ family cyclic di-GMP-binding protein	31	31	Core	+	+	+	+	+	+	+	+	+	+	+	+	+	+	+	+	+	+	+	+	+	+	+	+	+	+	+	+	+	+	+
	group_1972		hypothetical protein	31	31	Core	+	+	+	+	+	+	+	+	+	+	+	+	+	+	+	+	+	+	+	+	+	+	+	+	+	+	+	+	+	+	+
	group_1973		cytochrome b	31	31	Core	+	+	+	+	+	+	+	+	+	+	+	+	+	+	+	+	+	+	+	+	+	+	+	+	+	+	+	+	+	+	+
	pepT_2		peptidase T	31	31	Core	+	+	+	+	+	+	+	+	+	+	+	+	+	+	+	+	+	+	+	+	+	+	+	+	+	+	+	+	+	+	+
	group_1975		nucleoside phosphorylase	31	31	Core	+	+	+	+	+	+	+	+	+	+	+	+	+	+	+	+	+	+	+	+	+	+	+	+	+	+	+	+	+	+	+
	group_1976		CDP-diacylglycerol diphosphatase	31	31	Core	+	+	+	+	+	+	+	+	+	+	+	+	+	+	+	+	+	+	+	+	+	+	+	+	+	+	+	+	+	+	+
	rpsN		30S ribosomal protein S14	31	31	Core	+	+	+	+	+	+	+	+	+	+	+	+	+	+	+	+	+	+	+	+	+	+	+	+	+	+	+	+	+	+	+
	trpB		tryptophan synthase subunit beta	31	31	Core	+	+	+	+	+	+	+	+	+	+	+	+	+	+	+	+	+	+	+	+	+	+	+	+	+	+	+	+	+	+	+
	rnc		ribonuclease III	31	31	Core	+	+	+	+	+	+	+	+	+	+	+	+	+	+	+	+	+	+	+	+	+	+	+	+	+	+	+	+	+	+	+
	phnY		phosphonoacetaldehyde dehydrogenase	31	31	Core	+	+	+	+	+	+	+	+	+	+	+	+	+	+	+	+	+	+	+	+	+	+	+	+	+	+	+	+	+	+	+
	fruB		fused PTS fructose transporter subunit IIA/HPr protein	31	31	Core	+	+	+	+	+	+	+	+	+	+	+	+	+	+	+	+	+	+	+	+	+	+	+	+	+	+	+	+	+	+	+
	sbcD		exonuclease subunit SbcD	31	31	Core	+	+	+	+	+	+	+	+	+	+	+	+	+	+	+	+	+	+	+	+	+	+	+	+	+	+	+	+	+	+	+
	group_1983		DHH family phosphoesterase	31	31	Core	+	+	+	+	+	+	+	+	+	+	+	+	+	+	+	+	+	+	+	+	+	+	+	+	+	+	+	+	+	+	+
	hslV		ATP-dependent protease subunit HslV	31	31	Core	+	+	+	+	+	+	+	+	+	+	+	+	+	+	+	+	+	+	+	+	+	+	+	+	+	+	+	+	+	+	+
	yddG		Aromatic amino acid exporter YddG	31	31	Core	+	+	+	+	+	+	+	+	+	+	+	+	+	+	+	+	+	+	+	+	+	+	+	+	+	+	+	+	+	+	+
	gpmB		2,3-diphosphoglycerate-dependent phosphoglycerate mutase GpmB	31	31	Core	+	+	+	+	+	+	+	+	+	+	+	+	+	+	+	+	+	+	+	+	+	+	+	+	+	+	+	+	+	+	+
	group_1987		MATE family efflux transporter	31	31	Core	+	+	+	+	+	+	+	+	+	+	+	+	+	+	+	+	+	+	+	+	+	+	+	+	+	+	+	+	+	+	+
	torT		TMAO reductase system periplasmic protein TorT	31	31	Core	+	+	+	+	+	+	+	+	+	+	+	+	+	+	+	+	+	+	+	+	+	+	+	+	+	+	+	+	+	+	+
	yaaA		peroxide stress protein YaaA	31	31	Core	+	+	+	+	+	+	+	+	+	+	+	+	+	+	+	+	+	+	+	+	+	+	+	+	+	+	+	+	+	+	+
	aas		bifunctional acyl-ACP--phospholipid O-acyltransferase/long-chain-fatty-acid--ACP ligase	31	31	Core	+	+	+	+	+	+	+	+	+	+	+	+	+	+	+	+	+	+	+	+	+	+	+	+	+	+	+	+	+	+	+
	grpE		nucleotide exchange factor GrpE	31	31	Core	+	+	+	+	+	+	+	+	+	+	+	+	+	+	+	+	+	+	+	+	+	+	+	+	+	+	+	+	+	+	+
	dinG		ATP-dependent DNA helicase DinG	31	31	Core	+	+	+	+	+	+	+	+	+	+	+	+	+	+	+	+	+	+	+	+	+	+	+	+	+	+	+	+	+	+	+
	group_1993		pyridoxal-dependent decarboxylase	31	31	Core	+	+	+	+	+	+	+	+	+	+	+	+	+	+	+	+	+	+	+	+	+	+	+	+	+	+	+	+	+	+	+
	group_1994		YcgJ family protein	31	31	Core	+	+	+	+	+	+	+	+	+	+	+	+	+	+	+	+	+	+	+	+	+	+	+	+	+	+	+	+	+	+	+
	group_1995		TetR/AcrR family transcriptional regulator	31	31	Core	+	+	+	+	+	+	+	+	+	+	+	+	+	+	+	+	+	+	+	+	+	+	+	+	+	+	+	+	+	+	+
	yqiA		esterase YqiA	31	31	Core	+	+	+	+	+	+	+	+	+	+	+	+	+	+	+	+	+	+	+	+	+	+	+	+	+	+	+	+	+	+	+
	recQ		ATP-dependent DNA helicase RecQ	31	31	Core	+	+	+	+	+	+	+	+	+	+	+	+	+	+	+	+	+	+	+	+	+	+	+	+	+	+	+	+	+	+	+
	robA		MDR efflux pump AcrAB transcriptional activator RobA	31	31	Core	+	+	+	+	+	+	+	+	+	+	+	+	+	+	+	+	+	+	+	+	+	+	+	+	+	+	+	+	+	+	+
	tsaB		tRNA (adenosine(37)-N6)-threonylcarbamoyltransferase complex dimerization subunit type 1 TsaB	31	31	Core	+	+	+	+	+	+	+	+	+	+	+	+	+	+	+	+	+	+	+	+	+	+	+	+	+	+	+	+	+	+	+
	group_2000		glycerate kinase	31	31	Core	+	+	+	+	+	+	+	+	+	+	+	+	+	+	+	+	+	+	+	+	+	+	+	+	+	+	+	+	+	+	+
	group_2001		D-amino acid dehydrogenase	31	31	Core	+	+	+	+	+	+	+	+	+	+	+	+	+	+	+	+	+	+	+	+	+	+	+	+	+	+	+	+	+	+	+
	arfB		alternative ribosome rescue aminoacyl-tRNA hydrolase ArfB	31	31	Core	+	+	+	+	+	+	+	+	+	+	+	+	+	+	+	+	+	+	+	+	+	+	+	+	+	+	+	+	+	+	+
	hisC		histidinol-phosphate transaminase	31	31	Core	+	+	+	+	+	+	+	+	+	+	+	+	+	+	+	+	+	+	+	+	+	+	+	+	+	+	+	+	+	+	+
	group_2004		recombinase family protein	31	31	Core	+	+	+	+	+	+	+	+	+	+	+	+	+	+	+	+	+	+	+	+	+	+	+	+	+	+	+	+	+	+	+
	group_2005		kinase inhibitor	31	31	Core	+	+	+	+	+	+	+	+	+	+	+	+	+	+	+	+	+	+	+	+	+	+	+	+	+	+	+	+	+	+	+
	group_2006		hypothetical protein	31	31	Core	+	+	+	+	+	+	+	+	+	+	+	+	+	+	+	+	+	+	+	+	+	+	+	+	+	+	+	+	+	+	+
	group_2007		Dyp-type peroxidase	31	31	Core	+	+	+	+	+	+	+	+	+	+	+	+	+	+	+	+	+	+	+	+	+	+	+	+	+	+	+	+	+	+	+
	narJ		nitrate reductase molybdenum cofactor assembly chaperone	31	31	Core	+	+	+	+	+	+	+	+	+	+	+	+	+	+	+	+	+	+	+	+	+	+	+	+	+	+	+	+	+	+	+
	group_2009		rubredoxin	31	31	Core	+	+	+	+	+	+	+	+	+	+	+	+	+	+	+	+	+	+	+	+	+	+	+	+	+	+	+	+	+	+	+
	group_201		hypothetical protein	31	31	Core	+	+	+	+	+	+	+	+	+	+	+	+	+	+	+	+	+	+	+	+	+	+	+	+	+	+	+	+	+	+	+
	hflC		protease modulator HflC	31	31	Core	+	+	+	+	+	+	+	+	+	+	+	+	+	+	+	+	+	+	+	+	+	+	+	+	+	+	+	+	+	+	+
	group_2011		YecH family protein	31	31	Core	+	+	+	+	+	+	+	+	+	+	+	+	+	+	+	+	+	+	+	+	+	+	+	+	+	+	+	+	+	+	+
	flgC		flagellar basal body rod protein FlgC	31	31	Core	+	+	+	+	+	+	+	+	+	+	+	+	+	+	+	+	+	+	+	+	+	+	+	+	+	+	+	+	+	+	+
	rcsF		Rcs stress response system protein RcsF	31	31	Core	+	+	+	+	+	+	+	+	+	+	+	+	+	+	+	+	+	+	+	+	+	+	+	+	+	+	+	+	+	+	+
	group_2014		EAL domain-containing protein	31	31	Core	+	+	+	+	+	+	+	+	+	+	+	+	+	+	+	+	+	+	+	+	+	+	+	+	+	+	+	+	+	+	+
	group_2015		sigma 54-interacting transcriptional regulator	31	31	Core	+	+	+	+	+	+	+	+	+	+	+	+	+	+	+	+	+	+	+	+	+	+	+	+	+	+	+	+	+	+	+
	zupT		zinc transporter ZupT	31	31	Core	+	+	+	+	+	+	+	+	+	+	+	+	+	+	+	+	+	+	+	+	+	+	+	+	+	+	+	+	+	+	+
	group_2017		HsdR family type I site-specific deoxyribonuclease	31	31	Core	+	+	+	+	+	+	+	+	+	+	+	+	+	+	+	+	+	+	+	+	+	+	+	+	+	+	+	+	+	+	+
	ribF		Bifunctional riboflavin kinase/FMN adenylyltransferase	31	31	Core	+	+	+	+	+	+	+	+	+	+	+	+	+	+	+	+	+	+	+	+	+	+	+	+	+	+	+	+	+	+	+
	hrpB		ATP-dependent helicase HrpB	31	31	Core	+	+	+	+	+	+	+	+	+	+	+	+	+	+	+	+	+	+	+	+	+	+	+	+	+	+	+	+	+	+	+
	group_2020		hypothetical protein	31	31	Core	+	+	+	+	+	+	+	+	+	+	+	+	+	+	+	+	+	+	+	+	+	+	+	+	+	+	+	+	+	+	+
	group_2021		hypothetical protein	31	31	Core	+	+	+	+	+	+	+	+	+	+	+	+	+	+	+	+	+	+	+	+	+	+	+	+	+	+	+	+	+	+	+
	argH		argininosuccinate lyase	31	31	Core	+	+	+	+	+	+	+	+	+	+	+	+	+	+	+	+	+	+	+	+	+	+	+	+	+	+	+	+	+	+	+
	group_2023		CoA-acylating methylmalonate-semialdehyde dehydrogenase	31	31	Core	+	+	+	+	+	+	+	+	+	+	+	+	+	+	+	+	+	+	+	+	+	+	+	+	+	+	+	+	+	+	+
	group_2024		TonB-dependent receptor	31	31	Core	+	+	+	+	+	+	+	+	+	+	+	+	+	+	+	+	+	+	+	+	+	+	+	+	+	+	+	+	+	+	+
	hmsP		biofilm formation regulator HmsP	31	31	Core	+	+	+	+	+	+	+	+	+	+	+	+	+	+	+	+	+	+	+	+	+	+	+	+	+	+	+	+	+	+	+
	nlpD		murein hydrolase activator NlpD	31	31	Core	+	+	+	+	+	+	+	+	+	+	+	+	+	+	+	+	+	+	+	+	+	+	+	+	+	+	+	+	+	+	+
	uvrY		UvrY/SirA/GacA family response regulator transcription factor	31	31	Core	+	+	+	+	+	+	+	+	+	+	+	+	+	+	+	+	+	+	+	+	+	+	+	+	+	+	+	+	+	+	+
	group_2028		dihydrolipoyl dehydrogenase	31	31	Core	+	+	+	+	+	+	+	+	+	+	+	+	+	+	+	+	+	+	+	+	+	+	+	+	+	+	+	+	+	+	+
	gcvP		aminomethyl-transferring glycine dehydrogenase	31	31	Core	+	+	+	+	+	+	+	+	+	+	+	+	+	+	+	+	+	+	+	+	+	+	+	+	+	+	+	+	+	+	+
	group_2030		hypothetical protein	31	31	Core	+	+	+	+	+	+	+	+	+	+	+	+	+	+	+	+	+	+	+	+	+	+	+	+	+	+	+	+	+	+	+
	nrfC		cytochrome c nitrite reductase Fe-S protein	31	31	Core	+	+	+	+	+	+	+	+	+	+	+	+	+	+	+	+	+	+	+	+	+	+	+	+	+	+	+	+	+	+	+
	group_2032		sulfite exporter TauE/SafE family protein	31	31	Core	+	+	+	+	+	+	+	+	+	+	+	+	+	+	+	+	+	+	+	+	+	+	+	+	+	+	+	+	+	+	+
	gltS		sodium/glutamate symporter	31	31	Core	+	+	+	+	+	+	+	+	+	+	+	+	+	+	+	+	+	+	+	+	+	+	+	+	+	+	+	+	+	+	+
	amtB		ammonium transporter AmtB	31	31	Core	+	+	+	+	+	+	+	+	+	+	+	+	+	+	+	+	+	+	+	+	+	+	+	+	+	+	+	+	+	+	+
	group_2035		GntR family transcriptional regulator	31	31	Core	+	+	+	+	+	+	+	+	+	+	+	+	+	+	+	+	+	+	+	+	+	+	+	+	+	+	+	+	+	+	+
	rpsI		30S ribosomal protein S9	31	31	Core	+	+	+	+	+	+	+	+	+	+	+	+	+	+	+	+	+	+	+	+	+	+	+	+	+	+	+	+	+	+	+
	rhlE		ATP-dependent RNA helicase RhlE	31	31	Core	+	+	+	+	+	+	+	+	+	+	+	+	+	+	+	+	+	+	+	+	+	+	+	+	+	+	+	+	+	+	+
	group_2038		hypothetical protein	31	31	Core	+	+	+	+	+	+	+	+	+	+	+	+	+	+	+	+	+	+	+	+	+	+	+	+	+	+	+	+	+	+	+
	mscL_1		Large-conductance mechanosensitive channel	31	31	Core	+	+	+	+	+	+	+	+	+	+	+	+	+	+	+	+	+	+	+	+	+	+	+	+	+	+	+	+	+	+	+
	dnaA		chromosomal replication initiator protein DnaA	31	31	Core	+	+	+	+	+	+	+	+	+	+	+	+	+	+	+	+	+	+	+	+	+	+	+	+	+	+	+	+	+	+	+
	pgl		6-phosphogluconolactonase	31	31	Core	+	+	+	+	+	+	+	+	+	+	+	+	+	+	+	+	+	+	+	+	+	+	+	+	+	+	+	+	+	+	+
	group_2041		IS630 family transposase	31	31	Core	+	+	+	+	+	+	+	+	+	+	+	+	+	+	+	+	+	+	+	+	+	+	+	+	+	+	+	+	+	+	+
	group_2042		anion permease	31	31	Core	+	+	+	+	+	+	+	+	+	+	+	+	+	+	+	+	+	+	+	+	+	+	+	+	+	+	+	+	+	+	+
	ftsA		cell division protein FtsA	31	31	Core	+	+	+	+	+	+	+	+	+	+	+	+	+	+	+	+	+	+	+	+	+	+	+	+	+	+	+	+	+	+	+
	group_2044		4Fe-4S dicluster domain-containing protein	31	31	Core	+	+	+	+	+	+	+	+	+	+	+	+	+	+	+	+	+	+	+	+	+	+	+	+	+	+	+	+	+	+	+
	rpmF		50S ribosomal protein L32	31	31	Core	+	+	+	+	+	+	+	+	+	+	+	+	+	+	+	+	+	+	+	+	+	+	+	+	+	+	+	+	+	+	+
	group_2046		threonine/serine exporter ThrE family protein	31	31	Core	+	+	+	+	+	+	+	+	+	+	+	+	+	+	+	+	+	+	+	+	+	+	+	+	+	+	+	+	+	+	+
	group_2047		cell division protein ZapC	31	31	Core	+	+	+	+	+	+	+	+	+	+	+	+	+	+	+	+	+	+	+	+	+	+	+	+	+	+	+	+	+	+	+
	hisS		histidine--tRNA ligase	31	31	Core	+	+	+	+	+	+	+	+	+	+	+	+	+	+	+	+	+	+	+	+	+	+	+	+	+	+	+	+	+	+	+
	torS		TMAO reductase system sensor histidine kinase/response regulator TorS	31	31	Core	+	+	+	+	+	+	+	+	+	+	+	+	+	+	+	+	+	+	+	+	+	+	+	+	+	+	+	+	+	+	+
	group_205		TMEM165/GDT1 family protein	31	31	Core	+	+	+	+	+	+	+	+	+	+	+	+	+	+	+	+	+	+	+	+	+	+	+	+	+	+	+	+	+	+	+
	group_2050		tetratricopeptide repeat protein	31	31	Core	+	+	+	+	+	+	+	+	+	+	+	+	+	+	+	+	+	+	+	+	+	+	+	+	+	+	+	+	+	+	+
	group_2051		phosphoribosylaminoimidazolesuccinocarboxamide synthase	31	31	Core	+	+	+	+	+	+	+	+	+	+	+	+	+	+	+	+	+	+	+	+	+	+	+	+	+	+	+	+	+	+	+
	lptE		LPS assembly lipoprotein LptE	31	31	Core	+	+	+	+	+	+	+	+	+	+	+	+	+	+	+	+	+	+	+	+	+	+	+	+	+	+	+	+	+	+	+
	group_2053		VOC family protein	31	31	Core	+	+	+	+	+	+	+	+	+	+	+	+	+	+	+	+	+	+	+	+	+	+	+	+	+	+	+	+	+	+	+
	glgC_2		glucose-1-phosphate adenylyltransferase	31	31	Core	+	+	+	+	+	+	+	+	+	+	+	+	+	+	+	+	+	+	+	+	+	+	+	+	+	+	+	+	+	+	+
	tcdA		tRNA cyclic N6-threonylcarbamoyladenosine(37) synthase TcdA	31	31	Core	+	+	+	+	+	+	+	+	+	+	+	+	+	+	+	+	+	+	+	+	+	+	+	+	+	+	+	+	+	+	+
	napA		nitrate reductase catalytic subunit NapA	31	31	Core	+	+	+	+	+	+	+	+	+	+	+	+	+	+	+	+	+	+	+	+	+	+	+	+	+	+	+	+	+	+	+
	pcnB		polynucleotide adenylyltransferase PcnB	31	31	Core	+	+	+	+	+	+	+	+	+	+	+	+	+	+	+	+	+	+	+	+	+	+	+	+	+	+	+	+	+	+	+
	fre		NAD(P)H-flavin reductase	31	31	Core	+	+	+	+	+	+	+	+	+	+	+	+	+	+	+	+	+	+	+	+	+	+	+	+	+	+	+	+	+	+	+
	cysZ		sulfate transporter CysZ	31	31	Core	+	+	+	+	+	+	+	+	+	+	+	+	+	+	+	+	+	+	+	+	+	+	+	+	+	+	+	+	+	+	+
	group_206		membrane protein	31	31	Core	+	+	+	+	+	+	+	+	+	+	+	+	+	+	+	+	+	+	+	+	+	+	+	+	+	+	+	+	+	+	+
	dhaL		dihydroxyacetone kinase subunit DhaL	31	31	Core	+	+	+	+	+	+	+	+	+	+	+	+	+	+	+	+	+	+	+	+	+	+	+	+	+	+	+	+	+	+	+
	ychF		redox-regulated ATPase YchF	31	31	Core	+	+	+	+	+	+	+	+	+	+	+	+	+	+	+	+	+	+	+	+	+	+	+	+	+	+	+	+	+	+	+
	thiQ		thiamine ABC transporter ATP-binding protein ThiQ	31	31	Core	+	+	+	+	+	+	+	+	+	+	+	+	+	+	+	+	+	+	+	+	+	+	+	+	+	+	+	+	+	+	+
	group_2063		hypothetical protein	31	31	Core	+	+	+	+	+	+	+	+	+	+	+	+	+	+	+	+	+	+	+	+	+	+	+	+	+	+	+	+	+	+	+
	group_2064		glycine C-acetyltransferase	31	31	Core	+	+	+	+	+	+	+	+	+	+	+	+	+	+	+	+	+	+	+	+	+	+	+	+	+	+	+	+	+	+	+
	group_2065		type II toxin-antitoxin system Phd/YefM family antitoxin	31	31	Core	+	+	+	+	+	+	+	+	+	+	+	+	+	+	+	+	+	+	+	+	+	+	+	+	+	+	+	+	+	+	+
	deoB		phosphopentomutase	31	31	Core	+	+	+	+	+	+	+	+	+	+	+	+	+	+	+	+	+	+	+	+	+	+	+	+	+	+	+	+	+	+	+
	pyrE		orotate phosphoribosyltransferase	31	31	Core	+	+	+	+	+	+	+	+	+	+	+	+	+	+	+	+	+	+	+	+	+	+	+	+	+	+	+	+	+	+	+
	xdhC		xanthine dehydrogenase iron sulfur-binding subunit XdhC	31	31	Core	+	+	+	+	+	+	+	+	+	+	+	+	+	+	+	+	+	+	+	+	+	+	+	+	+	+	+	+	+	+	+
	group_2069		TDT family transporter	31	31	Core	+	+	+	+	+	+	+	+	+	+	+	+	+	+	+	+	+	+	+	+	+	+	+	+	+	+	+	+	+	+	+
	ilvG		acetolactate synthase 2 catalytic subunit	31	31	Core	+	+	+	+	+	+	+	+	+	+	+	+	+	+	+	+	+	+	+	+	+	+	+	+	+	+	+	+	+	+	+
	gltX		glutamate--tRNA ligase	31	31	Core	+	+	+	+	+	+	+	+	+	+	+	+	+	+	+	+	+	+	+	+	+	+	+	+	+	+	+	+	+	+	+
	group_2071		NupC/NupG family nucleoside CNT transporter	31	31	Core	+	+	+	+	+	+	+	+	+	+	+	+	+	+	+	+	+	+	+	+	+	+	+	+	+	+	+	+	+	+	+
	cycA		D-serine/D-alanine/glycine transporter	31	31	Core	+	+	+	+	+	+	+	+	+	+	+	+	+	+	+	+	+	+	+	+	+	+	+	+	+	+	+	+	+	+	+
	maeB		NADP-dependent oxaloacetate-decarboxylating malate dehydrogenase	31	31	Core	+	+	+	+	+	+	+	+	+	+	+	+	+	+	+	+	+	+	+	+	+	+	+	+	+	+	+	+	+	+	+
	mlaE		lipid asymmetry maintenance ABC transporter permease subunit MlaE	31	31	Core	+	+	+	+	+	+	+	+	+	+	+	+	+	+	+	+	+	+	+	+	+	+	+	+	+	+	+	+	+	+	+
	hlyD		secretion protein HlyD	31	31	Core	+	+	+	+	+	+	+	+	+	+	+	+	+	+	+	+	+	+	+	+	+	+	+	+	+	+	+	+	+	+	+
	crcB		fluoride efflux transporter CrcB	31	31	Core	+	+	+	+	+	+	+	+	+	+	+	+	+	+	+	+	+	+	+	+	+	+	+	+	+	+	+	+	+	+	+
	trpA		tryptophan synthase subunit alpha	31	31	Core	+	+	+	+	+	+	+	+	+	+	+	+	+	+	+	+	+	+	+	+	+	+	+	+	+	+	+	+	+	+	+
	group_2078		lipocalin family protein	31	31	Core	+	+	+	+	+	+	+	+	+	+	+	+	+	+	+	+	+	+	+	+	+	+	+	+	+	+	+	+	+	+	+
	nhaB		sodium/proton antiporter NhaB	31	31	Core	+	+	+	+	+	+	+	+	+	+	+	+	+	+	+	+	+	+	+	+	+	+	+	+	+	+	+	+	+	+	+
	ilvM		acetolactate synthase 2 small subunit	31	31	Core	+	+	+	+	+	+	+	+	+	+	+	+	+	+	+	+	+	+	+	+	+	+	+	+	+	+	+	+	+	+	+
	group_2080		transglycosylase SLT domain-containing protein	31	31	Core	+	+	+	+	+	+	+	+	+	+	+	+	+	+	+	+	+	+	+	+	+	+	+	+	+	+	+	+	+	+	+
	flgJ		flagellar assembly peptidoglycan hydrolase FlgJ	31	31	Core	+	+	+	+	+	+	+	+	+	+	+	+	+	+	+	+	+	+	+	+	+	+	+	+	+	+	+	+	+	+	+
	sucC		ADP-forming succinate--CoA ligase subunit beta	31	31	Core	+	+	+	+	+	+	+	+	+	+	+	+	+	+	+	+	+	+	+	+	+	+	+	+	+	+	+	+	+	+	+
	group_2083		PTS system mannose/fructose/sorbose family transporter subunit IID	31	31	Core	+	+	+	+	+	+	+	+	+	+	+	+	+	+	+	+	+	+	+	+	+	+	+	+	+	+	+	+	+	+	+
	pdhR		pyruvate dehydrogenase complex transcriptional repressor PdhR	31	31	Core	+	+	+	+	+	+	+	+	+	+	+	+	+	+	+	+	+	+	+	+	+	+	+	+	+	+	+	+	+	+	+
	rpsH		30S ribosomal protein S8	31	31	Core	+	+	+	+	+	+	+	+	+	+	+	+	+	+	+	+	+	+	+	+	+	+	+	+	+	+	+	+	+	+	+
	group_2086		RNA-guided endonuclease TnpB family protein	31	31	Core	+	+	+	+	+	+	+	+	+	+	+	+	+	+	+	+	+	+	+	+	+	+	+	+	+	+	+	+	+	+	+
	gyrB		DNA topoisomerase (ATP-hydrolyzing) subunit B	31	31	Core	+	+	+	+	+	+	+	+	+	+	+	+	+	+	+	+	+	+	+	+	+	+	+	+	+	+	+	+	+	+	+
	group_2088		Na+/H+ antiporter NhaC family protein	31	31	Core	+	+	+	+	+	+	+	+	+	+	+	+	+	+	+	+	+	+	+	+	+	+	+	+	+	+	+	+	+	+	+
	ddlA		D-alanine--D-alanine ligase	31	31	Core	+	+	+	+	+	+	+	+	+	+	+	+	+	+	+	+	+	+	+	+	+	+	+	+	+	+	+	+	+	+	+
	potE_1		putrescine-ornithine antiporter	31	31	Core	+	+	+	+	+	+	+	+	+	+	+	+	+	+	+	+	+	+	+	+	+	+	+	+	+	+	+	+	+	+	+
	group_2090		MFS transporter	31	31	Core	+	+	+	+	+	+	+	+	+	+	+	+	+	+	+	+	+	+	+	+	+	+	+	+	+	+	+	+	+	+	+
	gltB		glutamate synthase large subunit	31	31	Core	+	+	+	+	+	+	+	+	+	+	+	+	+	+	+	+	+	+	+	+	+	+	+	+	+	+	+	+	+	+	+
	group_2092		YbhB/YbcL family Raf kinase inhibitor-like protein	31	31	Core	+	+	+	+	+	+	+	+	+	+	+	+	+	+	+	+	+	+	+	+	+	+	+	+	+	+	+	+	+	+	+
	moaD		molybdopterin synthase sulfur carrier subunit	31	31	Core	+	+	+	+	+	+	+	+	+	+	+	+	+	+	+	+	+	+	+	+	+	+	+	+	+	+	+	+	+	+	+
	group_2094		multidrug effflux MFS transporter	31	31	Core	+	+	+	+	+	+	+	+	+	+	+	+	+	+	+	+	+	+	+	+	+	+	+	+	+	+	+	+	+	+	+
	bcsZ		cellulose synthase complex periplasmic endoglucanase BcsZ	31	31	Core	+	+	+	+	+	+	+	+	+	+	+	+	+	+	+	+	+	+	+	+	+	+	+	+	+	+	+	+	+	+	+
	rimP		ribosome maturation factor RimP	31	31	Core	+	+	+	+	+	+	+	+	+	+	+	+	+	+	+	+	+	+	+	+	+	+	+	+	+	+	+	+	+	+	+
	hflX		GTPase HflX	31	31	Core	+	+	+	+	+	+	+	+	+	+	+	+	+	+	+	+	+	+	+	+	+	+	+	+	+	+	+	+	+	+	+
	rfaF		ADP-heptose--LPS heptosyltransferase RfaF	31	31	Core	+	+	+	+	+	+	+	+	+	+	+	+	+	+	+	+	+	+	+	+	+	+	+	+	+	+	+	+	+	+	+
	leuB		3-isopropylmalate dehydrogenase	31	31	Core	+	+	+	+	+	+	+	+	+	+	+	+	+	+	+	+	+	+	+	+	+	+	+	+	+	+	+	+	+	+	+
	mscM		hypothetical protein	31	31	Core	+	+	+	+	+	+	+	+	+	+	+	+	+	+	+	+	+	+	+	+	+	+	+	+	+	+	+	+	+	+	+
	alaS		alanine--tRNA ligase	31	31	Core	+	+	+	+	+	+	+	+	+	+	+	+	+	+	+	+	+	+	+	+	+	+	+	+	+	+	+	+	+	+	+
	group_2101		hypothetical protein	31	31	Core	+	+	+	+	+	+	+	+	+	+	+	+	+	+	+	+	+	+	+	+	+	+	+	+	+	+	+	+	+	+	+
	anmK		anhydro-N-acetylmuramic acid kinase	31	31	Core	+	+	+	+	+	+	+	+	+	+	+	+	+	+	+	+	+	+	+	+	+	+	+	+	+	+	+	+	+	+	+
	fadD		long-chain-fatty-acid--CoA ligase FadD	31	31	Core	+	+	+	+	+	+	+	+	+	+	+	+	+	+	+	+	+	+	+	+	+	+	+	+	+	+	+	+	+	+	+
	tsaC		L-threonylcarbamoyladenylate synthase type 1 TsaC	31	31	Core	+	+	+	+	+	+	+	+	+	+	+	+	+	+	+	+	+	+	+	+	+	+	+	+	+	+	+	+	+	+	+
	dusA		tRNA dihydrouridine(20/20a) synthase DusA	31	31	Core	+	+	+	+	+	+	+	+	+	+	+	+	+	+	+	+	+	+	+	+	+	+	+	+	+	+	+	+	+	+	+
	oppA		oligopeptide ABC transporter substrate-binding protein OppA	31	31	Core	+	+	+	+	+	+	+	+	+	+	+	+	+	+	+	+	+	+	+	+	+	+	+	+	+	+	+	+	+	+	+
	leuS		leucine--tRNA ligase	31	31	Core	+	+	+	+	+	+	+	+	+	+	+	+	+	+	+	+	+	+	+	+	+	+	+	+	+	+	+	+	+	+	+
	group_2108		succinate dehydrogenase/fumarate reductase iron-sulfur subunit	31	31	Core	+	+	+	+	+	+	+	+	+	+	+	+	+	+	+	+	+	+	+	+	+	+	+	+	+	+	+	+	+	+	+
	nudE		ADP compounds hydrolase NudE	31	31	Core	+	+	+	+	+	+	+	+	+	+	+	+	+	+	+	+	+	+	+	+	+	+	+	+	+	+	+	+	+	+	+
	nlpI		lipoprotein NlpI	31	31	Core	+	+	+	+	+	+	+	+	+	+	+	+	+	+	+	+	+	+	+	+	+	+	+	+	+	+	+	+	+	+	+
	group_2110		chemotaxis response regulator protein-glutamate methylesterase	31	31	Core	+	+	+	+	+	+	+	+	+	+	+	+	+	+	+	+	+	+	+	+	+	+	+	+	+	+	+	+	+	+	+
	group_2111		hypothetical protein	31	31	Core	+	+	+	+	+	+	+	+	+	+	+	+	+	+	+	+	+	+	+	+	+	+	+	+	+	+	+	+	+	+	+
	proA		glutamate-5-semialdehyde dehydrogenase	31	31	Core	+	+	+	+	+	+	+	+	+	+	+	+	+	+	+	+	+	+	+	+	+	+	+	+	+	+	+	+	+	+	+
	group_2113		YacL family protein	31	31	Core	+	+	+	+	+	+	+	+	+	+	+	+	+	+	+	+	+	+	+	+	+	+	+	+	+	+	+	+	+	+	+
	atpI		F0F1 ATP synthase subunit I	31	31	Core	+	+	+	+	+	+	+	+	+	+	+	+	+	+	+	+	+	+	+	+	+	+	+	+	+	+	+	+	+	+	+
	yegQ		tRNA 5-hydroxyuridine modification protein YegQ	31	31	Core	+	+	+	+	+	+	+	+	+	+	+	+	+	+	+	+	+	+	+	+	+	+	+	+	+	+	+	+	+	+	+
	group_2116		hypothetical protein	31	31	Core	+	+	+	+	+	+	+	+	+	+	+	+	+	+	+	+	+	+	+	+	+	+	+	+	+	+	+	+	+	+	+
	group_2117		acyltransferase	31	31	Core	+	+	+	+	+	+	+	+	+	+	+	+	+	+	+	+	+	+	+	+	+	+	+	+	+	+	+	+	+	+	+
	group_2118		HAD-IA family hydrolase	31	31	Core	+	+	+	+	+	+	+	+	+	+	+	+	+	+	+	+	+	+	+	+	+	+	+	+	+	+	+	+	+	+	+
	group_2119		nucleoside-specific channel-forming protein Tsx	31	31	Core	+	+	+	+	+	+	+	+	+	+	+	+	+	+	+	+	+	+	+	+	+	+	+	+	+	+	+	+	+	+	+
	group_212		RNA-guided endonuclease TnpB family protein	31	31	Core	+	+	+	+	+	+	+	+	+	+	+	+	+	+	+	+	+	+	+	+	+	+	+	+	+	+	+	+	+	+	+
	corA		magnesium/cobalt transporter CorA	31	31	Core	+	+	+	+	+	+	+	+	+	+	+	+	+	+	+	+	+	+	+	+	+	+	+	+	+	+	+	+	+	+	+
	mazG		nucleoside triphosphate pyrophosphohydrolase	31	31	Core	+	+	+	+	+	+	+	+	+	+	+	+	+	+	+	+	+	+	+	+	+	+	+	+	+	+	+	+	+	+	+
	group_2122		methyltransferase domain-containing protein	31	31	Core	+	+	+	+	+	+	+	+	+	+	+	+	+	+	+	+	+	+	+	+	+	+	+	+	+	+	+	+	+	+	+
	pyrI		aspartate carbamoyltransferase regulatory subunit	31	31	Core	+	+	+	+	+	+	+	+	+	+	+	+	+	+	+	+	+	+	+	+	+	+	+	+	+	+	+	+	+	+	+
	mfd		transcription-repair coupling factor	31	31	Core	+	+	+	+	+	+	+	+	+	+	+	+	+	+	+	+	+	+	+	+	+	+	+	+	+	+	+	+	+	+	+
	group_2125		hypothetical protein	31	31	Core	+	+	+	+	+	+	+	+	+	+	+	+	+	+	+	+	+	+	+	+	+	+	+	+	+	+	+	+	+	+	+
	group_2126		H-NS family nucleoid-associated regulatory protein	31	31	Core	+	+	+	+	+	+	+	+	+	+	+	+	+	+	+	+	+	+	+	+	+	+	+	+	+	+	+	+	+	+	+
	group_2127		IS3 family transposase ISEam1	31	31	Core	+	+	+	+	+	+	+	+	+	+	+	+	+	+	+	+	+	+	+	+	+	+	+	+	+	+	+	+	+	+	+
	nagE		N-acetylglucosamine-specific PTS transporter subunit IIBC	31	31	Core	+	+	+	+	+	+	+	+	+	+	+	+	+	+	+	+	+	+	+	+	+	+	+	+	+	+	+	+	+	+	+
	rsxG		electron transport complex subunit RsxG	31	31	Core	+	+	+	+	+	+	+	+	+	+	+	+	+	+	+	+	+	+	+	+	+	+	+	+	+	+	+	+	+	+	+
	punR		DNA-binding transcriptional activator PunR	31	31	Core	+	+	+	+	+	+	+	+	+	+	+	+	+	+	+	+	+	+	+	+	+	+	+	+	+	+	+	+	+	+	+
	group_2131		ABC transporter ATP-binding protein	31	31	Core	+	+	+	+	+	+	+	+	+	+	+	+	+	+	+	+	+	+	+	+	+	+	+	+	+	+	+	+	+	+	+
	group_2132		OFA family MFS transporter	31	31	Core	+	+	+	+	+	+	+	+	+	+	+	+	+	+	+	+	+	+	+	+	+	+	+	+	+	+	+	+	+	+	+
	lon_2		endopeptidase La	31	31	Core	+	+	+	+	+	+	+	+	+	+	+	+	+	+	+	+	+	+	+	+	+	+	+	+	+	+	+	+	+	+	+
	group_2134		ABC transporter permease	31	31	Core	+	+	+	+	+	+	+	+	+	+	+	+	+	+	+	+	+	+	+	+	+	+	+	+	+	+	+	+	+	+	+
	pagP		lipid IV(A) palmitoyltransferase PagP	31	31	Core	+	+	+	+	+	+	+	+	+	+	+	+	+	+	+	+	+	+	+	+	+	+	+	+	+	+	+	+	+	+	+
	surE		5'/3'-nucleotidase SurE	31	31	Core	+	+	+	+	+	+	+	+	+	+	+	+	+	+	+	+	+	+	+	+	+	+	+	+	+	+	+	+	+	+	+
	rluC		23S rRNA pseudouridine(955/2504/2580) synthase RluC	31	31	Core	+	+	+	+	+	+	+	+	+	+	+	+	+	+	+	+	+	+	+	+	+	+	+	+	+	+	+	+	+	+	+
	pglA		N,N'-diacetylbacillosaminyl-diphospho-undecaprenol alpha-1,3-N-acetylgalactosaminyltransferase	31	31	Core	+	+	+	+	+	+	+	+	+	+	+	+	+	+	+	+	+	+	+	+	+	+	+	+	+	+	+	+	+	+	+
	group_2139		MurR/RpiR family transcriptional regulator	31	31	Core	+	+	+	+	+	+	+	+	+	+	+	+	+	+	+	+	+	+	+	+	+	+	+	+	+	+	+	+	+	+	+
	group_2140		hypothetical protein	31	31	Core	+	+	+	+	+	+	+	+	+	+	+	+	+	+	+	+	+	+	+	+	+	+	+	+	+	+	+	+	+	+	+
	group_2141		hypothetical protein	31	31	Core	+	+	+	+	+	+	+	+	+	+	+	+	+	+	+	+	+	+	+	+	+	+	+	+	+	+	+	+	+	+	+
	group_2142		recombinase family protein	31	31	Core	+	+	+	+	+	+	+	+	+	+	+	+	+	+	+	+	+	+	+	+	+	+	+	+	+	+	+	+	+	+	+
	group_2143		methyl-accepting chemotaxis protein	31	31	Core	+	+	+	+	+	+	+	+	+	+	+	+	+	+	+	+	+	+	+	+	+	+	+	+	+	+	+	+	+	+	+
	melR		transcriptional regulator MelR	31	31	Core	+	+	+	+	+	+	+	+	+	+	+	+	+	+	+	+	+	+	+	+	+	+	+	+	+	+	+	+	+	+	+
	trmB		tRNA (guanosine(46)-N7)-methyltransferase TrmB	31	31	Core	+	+	+	+	+	+	+	+	+	+	+	+	+	+	+	+	+	+	+	+	+	+	+	+	+	+	+	+	+	+	+
	gdhA		NADP-specific glutamate dehydrogenase	31	31	Core	+	+	+	+	+	+	+	+	+	+	+	+	+	+	+	+	+	+	+	+	+	+	+	+	+	+	+	+	+	+	+
	group_2147		PfkB family carbohydrate kinase	31	31	Core	+	+	+	+	+	+	+	+	+	+	+	+	+	+	+	+	+	+	+	+	+	+	+	+	+	+	+	+	+	+	+
	group_2148		hypothetical protein	31	31	Core	+	+	+	+	+	+	+	+	+	+	+	+	+	+	+	+	+	+	+	+	+	+	+	+	+	+	+	+	+	+	+
	group_2149		ABC transporter substrate-binding protein	31	31	Core	+	+	+	+	+	+	+	+	+	+	+	+	+	+	+	+	+	+	+	+	+	+	+	+	+	+	+	+	+	+	+
	gloA		lactoylglutathione lyase	31	31	Core	+	+	+	+	+	+	+	+	+	+	+	+	+	+	+	+	+	+	+	+	+	+	+	+	+	+	+	+	+	+	+
	group_2151		hypothetical protein	31	31	Core	+	+	+	+	+	+	+	+	+	+	+	+	+	+	+	+	+	+	+	+	+	+	+	+	+	+	+	+	+	+	+
	group_2152		3',5'-cyclic-nucleotide phosphodiesterase	31	31	Core	+	+	+	+	+	+	+	+	+	+	+	+	+	+	+	+	+	+	+	+	+	+	+	+	+	+	+	+	+	+	+
	group_2153		DASS family sodium-coupled anion symporter	31	31	Core	+	+	+	+	+	+	+	+	+	+	+	+	+	+	+	+	+	+	+	+	+	+	+	+	+	+	+	+	+	+	+
	gshA		glutamate--cysteine ligase	31	31	Core	+	+	+	+	+	+	+	+	+	+	+	+	+	+	+	+	+	+	+	+	+	+	+	+	+	+	+	+	+	+	+
	ispA		(2E,6E)-farnesyl diphosphate synthase	31	31	Core	+	+	+	+	+	+	+	+	+	+	+	+	+	+	+	+	+	+	+	+	+	+	+	+	+	+	+	+	+	+	+
	glpE		thiosulfate sulfurtransferase GlpE	31	31	Core	+	+	+	+	+	+	+	+	+	+	+	+	+	+	+	+	+	+	+	+	+	+	+	+	+	+	+	+	+	+	+
	yjeH		L-methionine/branched-chain amino acid exporter YjeH	31	31	Core	+	+	+	+	+	+	+	+	+	+	+	+	+	+	+	+	+	+	+	+	+	+	+	+	+	+	+	+	+	+	+
	group_2158		hypothetical protein	31	31	Core	+	+	+	+	+	+	+	+	+	+	+	+	+	+	+	+	+	+	+	+	+	+	+	+	+	+	+	+	+	+	+
	bioF		8-amino-7-oxononanoate synthase	31	31	Core	+	+	+	+	+	+	+	+	+	+	+	+	+	+	+	+	+	+	+	+	+	+	+	+	+	+	+	+	+	+	+
	fdxH		formate dehydrogenase subunit beta	31	31	Core	+	+	+	+	+	+	+	+	+	+	+	+	+	+	+	+	+	+	+	+	+	+	+	+	+	+	+	+	+	+	+
	group_2161		YhcH/YjgK/YiaL family protein	31	31	Core	+	+	+	+	+	+	+	+	+	+	+	+	+	+	+	+	+	+	+	+	+	+	+	+	+	+	+	+	+	+	+
	caiT		L-carnitine/gamma-butyrobetaine antiporter	31	31	Core	+	+	+	+	+	+	+	+	+	+	+	+	+	+	+	+	+	+	+	+	+	+	+	+	+	+	+	+	+	+	+
	proC		pyrroline-5-carboxylate reductase	31	31	Core	+	+	+	+	+	+	+	+	+	+	+	+	+	+	+	+	+	+	+	+	+	+	+	+	+	+	+	+	+	+	+
	group_2164		tetratricopeptide repeat protein	31	31	Core	+	+	+	+	+	+	+	+	+	+	+	+	+	+	+	+	+	+	+	+	+	+	+	+	+	+	+	+	+	+	+
	group_2165		hypothetical protein	31	31	Core	+	+	+	+	+	+	+	+	+	+	+	+	+	+	+	+	+	+	+	+	+	+	+	+	+	+	+	+	+	+	+
	modA_2		molybdate ABC transporter substrate-binding protein	31	31	Core	+	+	+	+	+	+	+	+	+	+	+	+	+	+	+	+	+	+	+	+	+	+	+	+	+	+	+	+	+	+	+
	truD		tRNA pseudouridine(13) synthase TruD	31	31	Core	+	+	+	+	+	+	+	+	+	+	+	+	+	+	+	+	+	+	+	+	+	+	+	+	+	+	+	+	+	+	+
	group_2168		antiterminator Q family protein	31	31	Core	+	+	+	+	+	+	+	+	+	+	+	+	+	+	+	+	+	+	+	+	+	+	+	+	+	+	+	+	+	+	+
	group_2169		IS5 family transposase	31	31	Core	+	+	+	+	+	+	+	+	+	+	+	+	+	+	+	+	+	+	+	+	+	+	+	+	+	+	+	+	+	+	+
	group_2170		urease accessory protein UreF	31	31	Core	+	+	+	+	+	+	+	+	+	+	+	+	+	+	+	+	+	+	+	+	+	+	+	+	+	+	+	+	+	+	+
	elbB		isoprenoid biosynthesis glyoxalase ElbB	31	31	Core	+	+	+	+	+	+	+	+	+	+	+	+	+	+	+	+	+	+	+	+	+	+	+	+	+	+	+	+	+	+	+
	caiA		crotonobetainyl-CoA dehydrogenase	31	31	Core	+	+	+	+	+	+	+	+	+	+	+	+	+	+	+	+	+	+	+	+	+	+	+	+	+	+	+	+	+	+	+
	group_2173		porin family protein	31	31	Core	+	+	+	+	+	+	+	+	+	+	+	+	+	+	+	+	+	+	+	+	+	+	+	+	+	+	+	+	+	+	+
	group_2174		cytosine deaminase	31	31	Core	+	+	+	+	+	+	+	+	+	+	+	+	+	+	+	+	+	+	+	+	+	+	+	+	+	+	+	+	+	+	+
	group_2175		polysaccharide deacetylase family protein	31	31	Core	+	+	+	+	+	+	+	+	+	+	+	+	+	+	+	+	+	+	+	+	+	+	+	+	+	+	+	+	+	+	+
	group_2176		YcgL domain-containing protein	31	31	Core	+	+	+	+	+	+	+	+	+	+	+	+	+	+	+	+	+	+	+	+	+	+	+	+	+	+	+	+	+	+	+
	moeA		molybdopterin molybdotransferase MoeA	31	31	Core	+	+	+	+	+	+	+	+	+	+	+	+	+	+	+	+	+	+	+	+	+	+	+	+	+	+	+	+	+	+	+
	group_2178		restriction endonuclease subunit S	31	31	Core	+	+	+	+	+	+	+	+	+	+	+	+	+	+	+	+	+	+	+	+	+	+	+	+	+	+	+	+	+	+	+
	group_2179		fimbria/pilus outer membrane usher protein	31	31	Core	+	+	+	+	+	+	+	+	+	+	+	+	+	+	+	+	+	+	+	+	+	+	+	+	+	+	+	+	+	+	+
	group_2180		hypothetical protein	31	31	Core	+	+	+	+	+	+	+	+	+	+	+	+	+	+	+	+	+	+	+	+	+	+	+	+	+	+	+	+	+	+	+
	group_2181		SpoVR family protein	31	31	Core	+	+	+	+	+	+	+	+	+	+	+	+	+	+	+	+	+	+	+	+	+	+	+	+	+	+	+	+	+	+	+
	rsxC		electron transport complex subunit RsxC	31	31	Core	+	+	+	+	+	+	+	+	+	+	+	+	+	+	+	+	+	+	+	+	+	+	+	+	+	+	+	+	+	+	+
	group_2183		antA/AntB antirepressor family protein	31	31	Core	+	+	+	+	+	+	+	+	+	+	+	+	+	+	+	+	+	+	+	+	+	+	+	+	+	+	+	+	+	+	+
	cysK		cysteine synthase A	31	31	Core	+	+	+	+	+	+	+	+	+	+	+	+	+	+	+	+	+	+	+	+	+	+	+	+	+	+	+	+	+	+	+
	group_2185		5-formyltetrahydrofolate cyclo-ligase	31	31	Core	+	+	+	+	+	+	+	+	+	+	+	+	+	+	+	+	+	+	+	+	+	+	+	+	+	+	+	+	+	+	+
	yccA		FtsH protease modulator YccA	31	31	Core	+	+	+	+	+	+	+	+	+	+	+	+	+	+	+	+	+	+	+	+	+	+	+	+	+	+	+	+	+	+	+
	rbsR		ribose operon transcriptional repressor RbsR	31	31	Core	+	+	+	+	+	+	+	+	+	+	+	+	+	+	+	+	+	+	+	+	+	+	+	+	+	+	+	+	+	+	+
	sdhE		FAD assembly factor SdhE	31	31	Core	+	+	+	+	+	+	+	+	+	+	+	+	+	+	+	+	+	+	+	+	+	+	+	+	+	+	+	+	+	+	+
	group_2189		IMPACT family protein	31	31	Core	+	+	+	+	+	+	+	+	+	+	+	+	+	+	+	+	+	+	+	+	+	+	+	+	+	+	+	+	+	+	+
	group_2190		hypothetical protein	31	31	Core	+	+	+	+	+	+	+	+	+	+	+	+	+	+	+	+	+	+	+	+	+	+	+	+	+	+	+	+	+	+	+
	group_2191		ABC transporter permease	31	31	Core	+	+	+	+	+	+	+	+	+	+	+	+	+	+	+	+	+	+	+	+	+	+	+	+	+	+	+	+	+	+	+
	group_2192		hypothetical protein	31	31	Core	+	+	+	+	+	+	+	+	+	+	+	+	+	+	+	+	+	+	+	+	+	+	+	+	+	+	+	+	+	+	+
	group_2193		sodium:alanine symporter family protein	31	31	Core	+	+	+	+	+	+	+	+	+	+	+	+	+	+	+	+	+	+	+	+	+	+	+	+	+	+	+	+	+	+	+
	dnaB		replicative DNA helicase	31	31	Core	+	+	+	+	+	+	+	+	+	+	+	+	+	+	+	+	+	+	+	+	+	+	+	+	+	+	+	+	+	+	+
	group_2195		GMP reductase	31	31	Core	+	+	+	+	+	+	+	+	+	+	+	+	+	+	+	+	+	+	+	+	+	+	+	+	+	+	+	+	+	+	+
	hypB		hydrogenase nickel incorporation protein HypB	31	31	Core	+	+	+	+	+	+	+	+	+	+	+	+	+	+	+	+	+	+	+	+	+	+	+	+	+	+	+	+	+	+	+
	torC		pentaheme c-type cytochrome TorC	31	31	Core	+	+	+	+	+	+	+	+	+	+	+	+	+	+	+	+	+	+	+	+	+	+	+	+	+	+	+	+	+	+	+
	nuoF		NADH-quinone oxidoreductase subunit NuoF	31	31	Core	+	+	+	+	+	+	+	+	+	+	+	+	+	+	+	+	+	+	+	+	+	+	+	+	+	+	+	+	+	+	+
	group_2199		hemagglutinin repeat-containing protein	31	31	Core	+	+	+	+	+	+	+	+	+	+	+	+	+	+	+	+	+	+	+	+	+	+	+	+	+	+	+	+	+	+	+
	group_2200		ATP-dependent endonuclease	31	31	Core	+	+	+	+	+	+	+	+	+	+	+	+	+	+	+	+	+	+	+	+	+	+	+	+	+	+	+	+	+	+	+
	group_2201		hypothetical protein	31	31	Core	+	+	+	+	+	+	+	+	+	+	+	+	+	+	+	+	+	+	+	+	+	+	+	+	+	+	+	+	+	+	+
	group_2202		rhodanese-like domain-containing protein	31	31	Core	+	+	+	+	+	+	+	+	+	+	+	+	+	+	+	+	+	+	+	+	+	+	+	+	+	+	+	+	+	+	+
	pssA		CDP-diacylglycerol--serine O-phosphatidyltransferase	31	31	Core	+	+	+	+	+	+	+	+	+	+	+	+	+	+	+	+	+	+	+	+	+	+	+	+	+	+	+	+	+	+	+
	group_2204		cytochrome o ubiquinol oxidase subunit III	31	31	Core	+	+	+	+	+	+	+	+	+	+	+	+	+	+	+	+	+	+	+	+	+	+	+	+	+	+	+	+	+	+	+
	group_2205		cupin domain-containing protein	31	31	Core	+	+	+	+	+	+	+	+	+	+	+	+	+	+	+	+	+	+	+	+	+	+	+	+	+	+	+	+	+	+	+
	erpA		iron-sulfur cluster insertion protein ErpA	31	31	Core	+	+	+	+	+	+	+	+	+	+	+	+	+	+	+	+	+	+	+	+	+	+	+	+	+	+	+	+	+	+	+
	group_2207		ABC transporter permease	31	31	Core	+	+	+	+	+	+	+	+	+	+	+	+	+	+	+	+	+	+	+	+	+	+	+	+	+	+	+	+	+	+	+
	cysE		serine O-acetyltransferase	31	31	Core	+	+	+	+	+	+	+	+	+	+	+	+	+	+	+	+	+	+	+	+	+	+	+	+	+	+	+	+	+	+	+
	wzzE		ECA polysaccharide chain length modulation protein	31	31	Core	+	+	+	+	+	+	+	+	+	+	+	+	+	+	+	+	+	+	+	+	+	+	+	+	+	+	+	+	+	+	+
	lpxM		lauroyl-Kdo(2)-lipid IV(A) myristoyltransferase	31	31	Core	+	+	+	+	+	+	+	+	+	+	+	+	+	+	+	+	+	+	+	+	+	+	+	+	+	+	+	+	+	+	+
	ccmA		cytochrome c biogenesis heme-transporting ATPase CcmA	31	31	Core	+	+	+	+	+	+	+	+	+	+	+	+	+	+	+	+	+	+	+	+	+	+	+	+	+	+	+	+	+	+	+
	group_2212		type II restriction endonuclease	31	31	Core	+	+	+	+	+	+	+	+	+	+	+	+	+	+	+	+	+	+	+	+	+	+	+	+	+	+	+	+	+	+	+
	group_2213		thiosulfate reductase cytochrome B subunit	31	31	Core	+	+	+	+	+	+	+	+	+	+	+	+	+	+	+	+	+	+	+	+	+	+	+	+	+	+	+	+	+	+	+
	group_2214		hypothetical protein	31	31	Core	+	+	+	+	+	+	+	+	+	+	+	+	+	+	+	+	+	+	+	+	+	+	+	+	+	+	+	+	+	+	+
	group_2215		transposase	31	31	Core	+	+	+	+	+	+	+	+	+	+	+	+	+	+	+	+	+	+	+	+	+	+	+	+	+	+	+	+	+	+	+
	pmrB		two-component system sensor histidine kinase PmrB	31	31	Core	+	+	+	+	+	+	+	+	+	+	+	+	+	+	+	+	+	+	+	+	+	+	+	+	+	+	+	+	+	+	+
	group_2217		YcbJ family phosphotransferase	31	31	Core	+	+	+	+	+	+	+	+	+	+	+	+	+	+	+	+	+	+	+	+	+	+	+	+	+	+	+	+	+	+	+
	lipB		lipoyl(octanoyl) transferase LipB	31	31	Core	+	+	+	+	+	+	+	+	+	+	+	+	+	+	+	+	+	+	+	+	+	+	+	+	+	+	+	+	+	+	+
	kdsC		3-deoxy-manno-octulosonate-8-phosphatase KdsC	31	31	Core	+	+	+	+	+	+	+	+	+	+	+	+	+	+	+	+	+	+	+	+	+	+	+	+	+	+	+	+	+	+	+
	group_2220		HyaD/HybD family hydrogenase maturation endopeptidase	31	31	Core	+	+	+	+	+	+	+	+	+	+	+	+	+	+	+	+	+	+	+	+	+	+	+	+	+	+	+	+	+	+	+
	group_2221		MlaD family protein	31	31	Core	+	+	+	+	+	+	+	+	+	+	+	+	+	+	+	+	+	+	+	+	+	+	+	+	+	+	+	+	+	+	+
	lolD		lipoprotein-releasing ABC transporter ATP-binding protein LolD	31	31	Core	+	+	+	+	+	+	+	+	+	+	+	+	+	+	+	+	+	+	+	+	+	+	+	+	+	+	+	+	+	+	+
	mdtI		multidrug/spermidine efflux SMR transporter subunit MdtI	31	31	Core	+	+	+	+	+	+	+	+	+	+	+	+	+	+	+	+	+	+	+	+	+	+	+	+	+	+	+	+	+	+	+
	fdhD		formate dehydrogenase accessory sulfurtransferase FdhD	31	31	Core	+	+	+	+	+	+	+	+	+	+	+	+	+	+	+	+	+	+	+	+	+	+	+	+	+	+	+	+	+	+	+
	group_2225		YchJ family protein	31	31	Core	+	+	+	+	+	+	+	+	+	+	+	+	+	+	+	+	+	+	+	+	+	+	+	+	+	+	+	+	+	+	+
	group_2226		AppA family phytase/histidine-type acid phosphatase	31	31	Core	+	+	+	+	+	+	+	+	+	+	+	+	+	+	+	+	+	+	+	+	+	+	+	+	+	+	+	+	+	+	+
	ybgC		tol-pal system-associated acyl-CoA thioesterase	31	31	Core	+	+	+	+	+	+	+	+	+	+	+	+	+	+	+	+	+	+	+	+	+	+	+	+	+	+	+	+	+	+	+
	group_2228		hypothetical protein	31	31	Core	+	+	+	+	+	+	+	+	+	+	+	+	+	+	+	+	+	+	+	+	+	+	+	+	+	+	+	+	+	+	+
	group_2229		carbon-nitrogen hydrolase family protein	31	31	Core	+	+	+	+	+	+	+	+	+	+	+	+	+	+	+	+	+	+	+	+	+	+	+	+	+	+	+	+	+	+	+
	lgt		prolipoprotein diacylglyceryl transferase	31	31	Core	+	+	+	+	+	+	+	+	+	+	+	+	+	+	+	+	+	+	+	+	+	+	+	+	+	+	+	+	+	+	+
	gltK		glutamate/aspartate ABC transporter permease GltK	31	31	Core	+	+	+	+	+	+	+	+	+	+	+	+	+	+	+	+	+	+	+	+	+	+	+	+	+	+	+	+	+	+	+
	group_2232		OmpA family lipoprotein	31	31	Core	+	+	+	+	+	+	+	+	+	+	+	+	+	+	+	+	+	+	+	+	+	+	+	+	+	+	+	+	+	+	+
	group_2233		hydroxymethylglutaryl-CoA lyase	31	31	Core	+	+	+	+	+	+	+	+	+	+	+	+	+	+	+	+	+	+	+	+	+	+	+	+	+	+	+	+	+	+	+
	tsr_2		Methyl-accepting chemotaxis protein I	31	31	Core	+	+	+	+	+	+	+	+	+	+	+	+	+	+	+	+	+	+	+	+	+	+	+	+	+	+	+	+	+	+	+
	group_2235		hypothetical protein	31	31	Core	+	+	+	+	+	+	+	+	+	+	+	+	+	+	+	+	+	+	+	+	+	+	+	+	+	+	+	+	+	+	+
	group_2236		helix-turn-helix transcriptional regulator	31	31	Core	+	+	+	+	+	+	+	+	+	+	+	+	+	+	+	+	+	+	+	+	+	+	+	+	+	+	+	+	+	+	+
	pyk		pyruvate kinase	31	31	Core	+	+	+	+	+	+	+	+	+	+	+	+	+	+	+	+	+	+	+	+	+	+	+	+	+	+	+	+	+	+	+
	group_2238		TRAP transporter large permease subunit	31	31	Core	+	+	+	+	+	+	+	+	+	+	+	+	+	+	+	+	+	+	+	+	+	+	+	+	+	+	+	+	+	+	+
	guaA		glutamine-hydrolyzing GMP synthase	31	31	Core	+	+	+	+	+	+	+	+	+	+	+	+	+	+	+	+	+	+	+	+	+	+	+	+	+	+	+	+	+	+	+
	group_2240		urease accessory protein UreD	31	31	Core	+	+	+	+	+	+	+	+	+	+	+	+	+	+	+	+	+	+	+	+	+	+	+	+	+	+	+	+	+	+	+
	eno_1		phosphopyruvate hydratase	31	31	Core	+	+	+	+	+	+	+	+	+	+	+	+	+	+	+	+	+	+	+	+	+	+	+	+	+	+	+	+	+	+	+
	trxA		thioredoxin TrxA	31	31	Core	+	+	+	+	+	+	+	+	+	+	+	+	+	+	+	+	+	+	+	+	+	+	+	+	+	+	+	+	+	+	+
	group_2243		FUSC family protein	31	31	Core	+	+	+	+	+	+	+	+	+	+	+	+	+	+	+	+	+	+	+	+	+	+	+	+	+	+	+	+	+	+	+
	group_2244		glycosyltransferase	31	31	Core	+	+	+	+	+	+	+	+	+	+	+	+	+	+	+	+	+	+	+	+	+	+	+	+	+	+	+	+	+	+	+
	group_2245		hypothetical protein	31	31	Core	+	+	+	+	+	+	+	+	+	+	+	+	+	+	+	+	+	+	+	+	+	+	+	+	+	+	+	+	+	+	+
	mutH		DNA mismatch repair endonuclease MutH	31	31	Core	+	+	+	+	+	+	+	+	+	+	+	+	+	+	+	+	+	+	+	+	+	+	+	+	+	+	+	+	+	+	+
	mepS		bifunctional murein DD-endopeptidase/murein LD-carboxypeptidase	31	31	Core	+	+	+	+	+	+	+	+	+	+	+	+	+	+	+	+	+	+	+	+	+	+	+	+	+	+	+	+	+	+	+
	tssC		type VI secretion system contractile sheath large subunit	31	31	Core	+	+	+	+	+	+	+	+	+	+	+	+	+	+	+	+	+	+	+	+	+	+	+	+	+	+	+	+	+	+	+
	group_2249		LysR family transcriptional regulator	31	31	Core	+	+	+	+	+	+	+	+	+	+	+	+	+	+	+	+	+	+	+	+	+	+	+	+	+	+	+	+	+	+	+
	group_2250		PLP-dependent aminotransferase family protein	31	31	Core	+	+	+	+	+	+	+	+	+	+	+	+	+	+	+	+	+	+	+	+	+	+	+	+	+	+	+	+	+	+	+
	group_2251		anthrax toxin-like adenylyl cyclase domain-containing protein	31	31	Core	+	+	+	+	+	+	+	+	+	+	+	+	+	+	+	+	+	+	+	+	+	+	+	+	+	+	+	+	+	+	+
	group_2252		hypothetical protein	31	31	Core	+	+	+	+	+	+	+	+	+	+	+	+	+	+	+	+	+	+	+	+	+	+	+	+	+	+	+	+	+	+	+
	pdxJ		pyridoxine 5'-phosphate synthase	31	31	Core	+	+	+	+	+	+	+	+	+	+	+	+	+	+	+	+	+	+	+	+	+	+	+	+	+	+	+	+	+	+	+
	group_2254		IS1-like element ISEic1 family transposase	31	31	Core	+	+	+	+	+	+	+	+	+	+	+	+	+	+	+	+	+	+	+	+	+	+	+	+	+	+	+	+	+	+	+
	group_2255		glutamate/aspartate ABC transporter substrate-binding protein	31	31	Core	+	+	+	+	+	+	+	+	+	+	+	+	+	+	+	+	+	+	+	+	+	+	+	+	+	+	+	+	+	+	+
	caiC_2		crotonobetaine/carnitine-CoA ligase	31	31	Core	+	+	+	+	+	+	+	+	+	+	+	+	+	+	+	+	+	+	+	+	+	+	+	+	+	+	+	+	+	+	+
	uidA		beta-glucuronidase	31	31	Core	+	+	+	+	+	+	+	+	+	+	+	+	+	+	+	+	+	+	+	+	+	+	+	+	+	+	+	+	+	+	+
	group_2258		Slp family lipoprotein	31	31	Core	+	+	+	+	+	+	+	+	+	+	+	+	+	+	+	+	+	+	+	+	+	+	+	+	+	+	+	+	+	+	+
	group_2259		IS630 family transposase	31	31	Core	+	+	+	+	+	+	+	+	+	+	+	+	+	+	+	+	+	+	+	+	+	+	+	+	+	+	+	+	+	+	+
	pepQ		Xaa-Pro dipeptidase	31	31	Core	+	+	+	+	+	+	+	+	+	+	+	+	+	+	+	+	+	+	+	+	+	+	+	+	+	+	+	+	+	+	+
	group_2261		hypothetical protein	31	31	Core	+	+	+	+	+	+	+	+	+	+	+	+	+	+	+	+	+	+	+	+	+	+	+	+	+	+	+	+	+	+	+
	cadC		lysine decarboxylation/transport transcriptional activator CadC	31	31	Core	+	+	+	+	+	+	+	+	+	+	+	+	+	+	+	+	+	+	+	+	+	+	+	+	+	+	+	+	+	+	+
	dprA		DNA-processing protein DprA	31	31	Core	+	+	+	+	+	+	+	+	+	+	+	+	+	+	+	+	+	+	+	+	+	+	+	+	+	+	+	+	+	+	+
	sthA		Si-specific NAD(P)(+) transhydrogenase	31	31	Core	+	+	+	+	+	+	+	+	+	+	+	+	+	+	+	+	+	+	+	+	+	+	+	+	+	+	+	+	+	+	+
	tolR		colicin uptake protein TolR	31	31	Core	+	+	+	+	+	+	+	+	+	+	+	+	+	+	+	+	+	+	+	+	+	+	+	+	+	+	+	+	+	+	+
	cyoB		cytochrome o ubiquinol oxidase subunit I	31	31	Core	+	+	+	+	+	+	+	+	+	+	+	+	+	+	+	+	+	+	+	+	+	+	+	+	+	+	+	+	+	+	+
	mlaD		outer membrane lipid asymmetry maintenance protein MlaD	31	31	Core	+	+	+	+	+	+	+	+	+	+	+	+	+	+	+	+	+	+	+	+	+	+	+	+	+	+	+	+	+	+	+
	rfaH		transcription/translation regulatory transformer protein RfaH	31	31	Core	+	+	+	+	+	+	+	+	+	+	+	+	+	+	+	+	+	+	+	+	+	+	+	+	+	+	+	+	+	+	+
	mlaA		phospholipid-binding lipoprotein MlaA	31	31	Core	+	+	+	+	+	+	+	+	+	+	+	+	+	+	+	+	+	+	+	+	+	+	+	+	+	+	+	+	+	+	+
	arnA		bifunctional UDP-4-amino-4-deoxy-L-arabinose formyltransferase/UDP-glucuronic acid oxidase ArnA	31	31	Core	+	+	+	+	+	+	+	+	+	+	+	+	+	+	+	+	+	+	+	+	+	+	+	+	+	+	+	+	+	+	+
	group_2271		ABC transporter permease	31	31	Core	+	+	+	+	+	+	+	+	+	+	+	+	+	+	+	+	+	+	+	+	+	+	+	+	+	+	+	+	+	+	+
	group_2272		hypothetical protein	31	31	Core	+	+	+	+	+	+	+	+	+	+	+	+	+	+	+	+	+	+	+	+	+	+	+	+	+	+	+	+	+	+	+
	truA		tRNA pseudouridine(38-40) synthase TruA	31	31	Core	+	+	+	+	+	+	+	+	+	+	+	+	+	+	+	+	+	+	+	+	+	+	+	+	+	+	+	+	+	+	+
	ulaA		PTS ascorbate transporter subunit IIC	31	31	Core	+	+	+	+	+	+	+	+	+	+	+	+	+	+	+	+	+	+	+	+	+	+	+	+	+	+	+	+	+	+	+
	group_2275		TerC family protein	31	31	Core	+	+	+	+	+	+	+	+	+	+	+	+	+	+	+	+	+	+	+	+	+	+	+	+	+	+	+	+	+	+	+
	group_2276		hypothetical protein	31	31	Core	+	+	+	+	+	+	+	+	+	+	+	+	+	+	+	+	+	+	+	+	+	+	+	+	+	+	+	+	+	+	+
	group_2277		Kdo(2)-lipid IV(A) acyltransferase	31	31	Core	+	+	+	+	+	+	+	+	+	+	+	+	+	+	+	+	+	+	+	+	+	+	+	+	+	+	+	+	+	+	+
	trmD		tRNA (guanosine(37)-N1)-methyltransferase TrmD	31	31	Core	+	+	+	+	+	+	+	+	+	+	+	+	+	+	+	+	+	+	+	+	+	+	+	+	+	+	+	+	+	+	+
	trmH		tRNA (guanosine(18)-2'-O)-methyltransferase TrmH	31	31	Core	+	+	+	+	+	+	+	+	+	+	+	+	+	+	+	+	+	+	+	+	+	+	+	+	+	+	+	+	+	+	+
	proY		proline-specific permease ProY	31	31	Core	+	+	+	+	+	+	+	+	+	+	+	+	+	+	+	+	+	+	+	+	+	+	+	+	+	+	+	+	+	+	+
	rsmG		16S rRNA (guanine(527)-N(7))-methyltransferase RsmG	31	31	Core	+	+	+	+	+	+	+	+	+	+	+	+	+	+	+	+	+	+	+	+	+	+	+	+	+	+	+	+	+	+	+
	hybO		hydrogenase 2 small subunit	31	31	Core	+	+	+	+	+	+	+	+	+	+	+	+	+	+	+	+	+	+	+	+	+	+	+	+	+	+	+	+	+	+	+
	aroK		shikimate kinase AroK	31	31	Core	+	+	+	+	+	+	+	+	+	+	+	+	+	+	+	+	+	+	+	+	+	+	+	+	+	+	+	+	+	+	+
	group_2284		MDR family MFS transporter	31	31	Core	+	+	+	+	+	+	+	+	+	+	+	+	+	+	+	+	+	+	+	+	+	+	+	+	+	+	+	+	+	+	+
	group_2285		amino acid permease	31	31	Core	+	+	+	+	+	+	+	+	+	+	+	+	+	+	+	+	+	+	+	+	+	+	+	+	+	+	+	+	+	+	+
	group_2286		MFS transporter	31	31	Core	+	+	+	+	+	+	+	+	+	+	+	+	+	+	+	+	+	+	+	+	+	+	+	+	+	+	+	+	+	+	+
	hydA		dihydropyrimidinase	31	31	Core	+	+	+	+	+	+	+	+	+	+	+	+	+	+	+	+	+	+	+	+	+	+	+	+	+	+	+	+	+	+	+
	msrA		peptide-methionine (S)-S-oxide reductase MsrA	31	31	Core	+	+	+	+	+	+	+	+	+	+	+	+	+	+	+	+	+	+	+	+	+	+	+	+	+	+	+	+	+	+	+
	group_2289		citrate synthase	31	31	Core	+	+	+	+	+	+	+	+	+	+	+	+	+	+	+	+	+	+	+	+	+	+	+	+	+	+	+	+	+	+	+
	group_2290		4Fe-4S dicluster domain-containing protein	31	31	Core	+	+	+	+	+	+	+	+	+	+	+	+	+	+	+	+	+	+	+	+	+	+	+	+	+	+	+	+	+	+	+
	group_2291		hypothetical protein	31	31	Core	+	+	+	+	+	+	+	+	+	+	+	+	+	+	+	+	+	+	+	+	+	+	+	+	+	+	+	+	+	+	+
	group_2292		flagellar basal body rod protein FlgF	31	31	Core	+	+	+	+	+	+	+	+	+	+	+	+	+	+	+	+	+	+	+	+	+	+	+	+	+	+	+	+	+	+	+
	group_2293		ABC transporter transmembrane domain-containing protein	31	31	Core	+	+	+	+	+	+	+	+	+	+	+	+	+	+	+	+	+	+	+	+	+	+	+	+	+	+	+	+	+	+	+
	mobA		molybdenum cofactor guanylyltransferase MobA	31	31	Core	+	+	+	+	+	+	+	+	+	+	+	+	+	+	+	+	+	+	+	+	+	+	+	+	+	+	+	+	+	+	+
	hslO		Hsp33 family molecular chaperone HslO	31	31	Core	+	+	+	+	+	+	+	+	+	+	+	+	+	+	+	+	+	+	+	+	+	+	+	+	+	+	+	+	+	+	+
	group_2296		hypothetical protein	31	31	Core	+	+	+	+	+	+	+	+	+	+	+	+	+	+	+	+	+	+	+	+	+	+	+	+	+	+	+	+	+	+	+
	group_2297		hypothetical protein	31	31	Core	+	+	+	+	+	+	+	+	+	+	+	+	+	+	+	+	+	+	+	+	+	+	+	+	+	+	+	+	+	+	+
	rplK		50S ribosomal protein L11	31	31	Core	+	+	+	+	+	+	+	+	+	+	+	+	+	+	+	+	+	+	+	+	+	+	+	+	+	+	+	+	+	+	+
	zapB		Cell division protein ZapB	31	31	Core	+	+	+	+	+	+	+	+	+	+	+	+	+	+	+	+	+	+	+	+	+	+	+	+	+	+	+	+	+	+	+
	group_2300		sugar kinase	31	31	Core	+	+	+	+	+	+	+	+	+	+	+	+	+	+	+	+	+	+	+	+	+	+	+	+	+	+	+	+	+	+	+
	atpE		F0F1 ATP synthase subunit C	31	31	Core	+	+	+	+	+	+	+	+	+	+	+	+	+	+	+	+	+	+	+	+	+	+	+	+	+	+	+	+	+	+	+
	group_2302		amino acid permease	31	31	Core	+	+	+	+	+	+	+	+	+	+	+	+	+	+	+	+	+	+	+	+	+	+	+	+	+	+	+	+	+	+	+
	group_2303		DoxX family protein	31	31	Core	+	+	+	+	+	+	+	+	+	+	+	+	+	+	+	+	+	+	+	+	+	+	+	+	+	+	+	+	+	+	+
	rihA_2		Pyrimidine-specific ribonucleoside hydrolase RihA	31	31	Core	+	+	+	+	+	+	+	+	+	+	+	+	+	+	+	+	+	+	+	+	+	+	+	+	+	+	+	+	+	+	+
	group_2305		autotransporter assembly complex family protein	31	31	Core	+	+	+	+	+	+	+	+	+	+	+	+	+	+	+	+	+	+	+	+	+	+	+	+	+	+	+	+	+	+	+
	group_2306		hypothetical protein	31	31	Core	+	+	+	+	+	+	+	+	+	+	+	+	+	+	+	+	+	+	+	+	+	+	+	+	+	+	+	+	+	+	+
	group_2307		valine--pyruvate transaminase	31	31	Core	+	+	+	+	+	+	+	+	+	+	+	+	+	+	+	+	+	+	+	+	+	+	+	+	+	+	+	+	+	+	+
	arnE		4-amino-4-deoxy-L-arabinose-phosphoundecaprenol flippase subunit ArnE	31	31	Core	+	+	+	+	+	+	+	+	+	+	+	+	+	+	+	+	+	+	+	+	+	+	+	+	+	+	+	+	+	+	+
	purL		phosphoribosylformylglycinamidine synthase	31	31	Core	+	+	+	+	+	+	+	+	+	+	+	+	+	+	+	+	+	+	+	+	+	+	+	+	+	+	+	+	+	+	+
	rpoE		RNA polymerase sigma factor RpoE	31	31	Core	+	+	+	+	+	+	+	+	+	+	+	+	+	+	+	+	+	+	+	+	+	+	+	+	+	+	+	+	+	+	+
	tatB		Sec-independent protein translocase protein TatB	31	31	Core	+	+	+	+	+	+	+	+	+	+	+	+	+	+	+	+	+	+	+	+	+	+	+	+	+	+	+	+	+	+	+
	group_2312		MliC family protein	31	31	Core	+	+	+	+	+	+	+	+	+	+	+	+	+	+	+	+	+	+	+	+	+	+	+	+	+	+	+	+	+	+	+
	recB		exodeoxyribonuclease V subunit beta	31	31	Core	+	+	+	+	+	+	+	+	+	+	+	+	+	+	+	+	+	+	+	+	+	+	+	+	+	+	+	+	+	+	+
	group_2314		phosphoribosyltransferase family protein	31	31	Core	+	+	+	+	+	+	+	+	+	+	+	+	+	+	+	+	+	+	+	+	+	+	+	+	+	+	+	+	+	+	+
	group_2315		hypothetical protein	31	31	Core	+	+	+	+	+	+	+	+	+	+	+	+	+	+	+	+	+	+	+	+	+	+	+	+	+	+	+	+	+	+	+
	ybaK		Cys-tRNA(Pro)/Cys-tRNA(Cys) deacylase YbaK	31	31	Core	+	+	+	+	+	+	+	+	+	+	+	+	+	+	+	+	+	+	+	+	+	+	+	+	+	+	+	+	+	+	+
	group_2317		YqjD family protein	31	31	Core	+	+	+	+	+	+	+	+	+	+	+	+	+	+	+	+	+	+	+	+	+	+	+	+	+	+	+	+	+	+	+
	feoB		Fe(2+) transporter permease subunit FeoB	31	31	Core	+	+	+	+	+	+	+	+	+	+	+	+	+	+	+	+	+	+	+	+	+	+	+	+	+	+	+	+	+	+	+
	baeR		two-component system response regulator BaeR	31	31	Core	+	+	+	+	+	+	+	+	+	+	+	+	+	+	+	+	+	+	+	+	+	+	+	+	+	+	+	+	+	+	+
	group_2320		4Fe-4S dicluster domain-containing protein	31	31	Core	+	+	+	+	+	+	+	+	+	+	+	+	+	+	+	+	+	+	+	+	+	+	+	+	+	+	+	+	+	+	+
	group_2321		peptidase	31	31	Core	+	+	+	+	+	+	+	+	+	+	+	+	+	+	+	+	+	+	+	+	+	+	+	+	+	+	+	+	+	+	+
	hemW		radical SAM family heme chaperone HemW	31	31	Core	+	+	+	+	+	+	+	+	+	+	+	+	+	+	+	+	+	+	+	+	+	+	+	+	+	+	+	+	+	+	+
	group_2323		phospholipase D-like domain-containing protein	31	31	Core	+	+	+	+	+	+	+	+	+	+	+	+	+	+	+	+	+	+	+	+	+	+	+	+	+	+	+	+	+	+	+
	dinB_2		DNA polymerase IV	31	31	Core	+	+	+	+	+	+	+	+	+	+	+	+	+	+	+	+	+	+	+	+	+	+	+	+	+	+	+	+	+	+	+
	group_2325		hypothetical protein	31	31	Core	+	+	+	+	+	+	+	+	+	+	+	+	+	+	+	+	+	+	+	+	+	+	+	+	+	+	+	+	+	+	+
	argB		acetylglutamate kinase	31	31	Core	+	+	+	+	+	+	+	+	+	+	+	+	+	+	+	+	+	+	+	+	+	+	+	+	+	+	+	+	+	+	+
	group_2327		hypothetical protein	31	31	Core	+	+	+	+	+	+	+	+	+	+	+	+	+	+	+	+	+	+	+	+	+	+	+	+	+	+	+	+	+	+	+
	suhB		inositol-1-monophosphatase	31	31	Core	+	+	+	+	+	+	+	+	+	+	+	+	+	+	+	+	+	+	+	+	+	+	+	+	+	+	+	+	+	+	+
	rplP		50S ribosomal protein L16	31	31	Core	+	+	+	+	+	+	+	+	+	+	+	+	+	+	+	+	+	+	+	+	+	+	+	+	+	+	+	+	+	+	+
	group_2330		hypothetical protein	31	31	Core	+	+	+	+	+	+	+	+	+	+	+	+	+	+	+	+	+	+	+	+	+	+	+	+	+	+	+	+	+	+	+
	group_2331		RNA polymerase sigma factor FliA	31	31	Core	+	+	+	+	+	+	+	+	+	+	+	+	+	+	+	+	+	+	+	+	+	+	+	+	+	+	+	+	+	+	+
	group_2332		hypothetical protein	31	31	Core	+	+	+	+	+	+	+	+	+	+	+	+	+	+	+	+	+	+	+	+	+	+	+	+	+	+	+	+	+	+	+
	yjfP		esterase	31	31	Core	+	+	+	+	+	+	+	+	+	+	+	+	+	+	+	+	+	+	+	+	+	+	+	+	+	+	+	+	+	+	+
	pflB		formate C-acetyltransferase	31	31	Core	+	+	+	+	+	+	+	+	+	+	+	+	+	+	+	+	+	+	+	+	+	+	+	+	+	+	+	+	+	+	+
	uxaC		glucuronate isomerase	31	31	Core	+	+	+	+	+	+	+	+	+	+	+	+	+	+	+	+	+	+	+	+	+	+	+	+	+	+	+	+	+	+	+
	group_2336		hypothetical protein	31	31	Core	+	+	+	+	+	+	+	+	+	+	+	+	+	+	+	+	+	+	+	+	+	+	+	+	+	+	+	+	+	+	+
	group_2337		methyl-accepting chemotaxis protein	31	31	Core	+	+	+	+	+	+	+	+	+	+	+	+	+	+	+	+	+	+	+	+	+	+	+	+	+	+	+	+	+	+	+
	group_2338		TIGR01620 family protein	31	31	Core	+	+	+	+	+	+	+	+	+	+	+	+	+	+	+	+	+	+	+	+	+	+	+	+	+	+	+	+	+	+	+
	rsuA		16S rRNA pseudouridine(516) synthase RsuA	31	31	Core	+	+	+	+	+	+	+	+	+	+	+	+	+	+	+	+	+	+	+	+	+	+	+	+	+	+	+	+	+	+	+
	group_2340		hypothetical protein	31	31	Core	+	+	+	+	+	+	+	+	+	+	+	+	+	+	+	+	+	+	+	+	+	+	+	+	+	+	+	+	+	+	+
	tssE		type VI secretion system baseplate subunit TssE	31	31	Core	+	+	+	+	+	+	+	+	+	+	+	+	+	+	+	+	+	+	+	+	+	+	+	+	+	+	+	+	+	+	+
	group_2342		methylated-DNA--[protein]-cysteine S-methyltransferase	31	31	Core	+	+	+	+	+	+	+	+	+	+	+	+	+	+	+	+	+	+	+	+	+	+	+	+	+	+	+	+	+	+	+
	amiA		N-acetylmuramoyl-L-alanine amidase AmiA	31	31	Core	+	+	+	+	+	+	+	+	+	+	+	+	+	+	+	+	+	+	+	+	+	+	+	+	+	+	+	+	+	+	+
	pqiA		membrane integrity-associated transporter subunit PqiA	31	31	Core	+	+	+	+	+	+	+	+	+	+	+	+	+	+	+	+	+	+	+	+	+	+	+	+	+	+	+	+	+	+	+
	rapZ		RNase adapter RapZ	31	31	Core	+	+	+	+	+	+	+	+	+	+	+	+	+	+	+	+	+	+	+	+	+	+	+	+	+	+	+	+	+	+	+
	ybfE		LexA regulated protein	31	31	Core	+	+	+	+	+	+	+	+	+	+	+	+	+	+	+	+	+	+	+	+	+	+	+	+	+	+	+	+	+	+	+
	potE_2		putrescine-ornithine antiporter	31	31	Core	+	+	+	+	+	+	+	+	+	+	+	+	+	+	+	+	+	+	+	+	+	+	+	+	+	+	+	+	+	+	+
	ftsH		ATP-dependent zinc metalloprotease FtsH	31	31	Core	+	+	+	+	+	+	+	+	+	+	+	+	+	+	+	+	+	+	+	+	+	+	+	+	+	+	+	+	+	+	+
	iolC		5-dehydro-2-deoxygluconokinase	31	31	Core	+	+	+	+	+	+	+	+	+	+	+	+	+	+	+	+	+	+	+	+	+	+	+	+	+	+	+	+	+	+	+
	group_235		YjjW family glycine radical enzyme activase	31	31	Core	+	+	+	+	+	+	+	+	+	+	+	+	+	+	+	+	+	+	+	+	+	+	+	+	+	+	+	+	+	+	+
	hypD		hydrogenase formation protein HypD	31	31	Core	+	+	+	+	+	+	+	+	+	+	+	+	+	+	+	+	+	+	+	+	+	+	+	+	+	+	+	+	+	+	+
	rplO		50S ribosomal protein L15	31	31	Core	+	+	+	+	+	+	+	+	+	+	+	+	+	+	+	+	+	+	+	+	+	+	+	+	+	+	+	+	+	+	+
	nifJ		Pyruvate-flavodoxin oxidoreductase	31	31	Core	+	+	+	+	+	+	+	+	+	+	+	+	+	+	+	+	+	+	+	+	+	+	+	+	+	+	+	+	+	+	+
	iolG		inositol 2-dehydrogenase	31	31	Core	+	+	+	+	+	+	+	+	+	+	+	+	+	+	+	+	+	+	+	+	+	+	+	+	+	+	+	+	+	+	+
	hemA		glutamyl-tRNA reductase	31	31	Core	+	+	+	+	+	+	+	+	+	+	+	+	+	+	+	+	+	+	+	+	+	+	+	+	+	+	+	+	+	+	+
	nfi		deoxyribonuclease V	31	31	Core	+	+	+	+	+	+	+	+	+	+	+	+	+	+	+	+	+	+	+	+	+	+	+	+	+	+	+	+	+	+	+
	group_2356		class I SAM-dependent DNA methyltransferase	31	31	Core	+	+	+	+	+	+	+	+	+	+	+	+	+	+	+	+	+	+	+	+	+	+	+	+	+	+	+	+	+	+	+
	group_2357		sugar phosphate nucleotidyltransferase	31	31	Core	+	+	+	+	+	+	+	+	+	+	+	+	+	+	+	+	+	+	+	+	+	+	+	+	+	+	+	+	+	+	+
	pgm		phosphoglucomutase (alpha-D-glucose-1,6-bisphosphate-dependent)	31	31	Core	+	+	+	+	+	+	+	+	+	+	+	+	+	+	+	+	+	+	+	+	+	+	+	+	+	+	+	+	+	+	+
	group_2359		accessory factor UbiK family protein	31	31	Core	+	+	+	+	+	+	+	+	+	+	+	+	+	+	+	+	+	+	+	+	+	+	+	+	+	+	+	+	+	+	+
	yjjI_1		putative protein YjjI	31	31	Core	+	+	+	+	+	+	+	+	+	+	+	+	+	+	+	+	+	+	+	+	+	+	+	+	+	+	+	+	+	+	+
	group_2360		CusA/CzcA family heavy metal efflux RND transporter	31	31	Core	+	+	+	+	+	+	+	+	+	+	+	+	+	+	+	+	+	+	+	+	+	+	+	+	+	+	+	+	+	+	+
	degP		serine endoprotease DegP	31	31	Core	+	+	+	+	+	+	+	+	+	+	+	+	+	+	+	+	+	+	+	+	+	+	+	+	+	+	+	+	+	+	+
	znuA		zinc ABC transporter substrate-binding protein ZnuA	31	31	Core	+	+	+	+	+	+	+	+	+	+	+	+	+	+	+	+	+	+	+	+	+	+	+	+	+	+	+	+	+	+	+
	rpmG		50S ribosomal protein L33	31	31	Core	+	+	+	+	+	+	+	+	+	+	+	+	+	+	+	+	+	+	+	+	+	+	+	+	+	+	+	+	+	+	+
	group_2364		SPFH domain-containing protein	31	31	Core	+	+	+	+	+	+	+	+	+	+	+	+	+	+	+	+	+	+	+	+	+	+	+	+	+	+	+	+	+	+	+
	group_2365		MIP/aquaporin family protein	31	31	Core	+	+	+	+	+	+	+	+	+	+	+	+	+	+	+	+	+	+	+	+	+	+	+	+	+	+	+	+	+	+	+
	panF		sodium/pantothenate symporter	31	31	Core	+	+	+	+	+	+	+	+	+	+	+	+	+	+	+	+	+	+	+	+	+	+	+	+	+	+	+	+	+	+	+
	yqhD		alcohol dehydrogenase	31	31	Core	+	+	+	+	+	+	+	+	+	+	+	+	+	+	+	+	+	+	+	+	+	+	+	+	+	+	+	+	+	+	+
	rpmJ		50S ribosomal protein L36	31	31	Core	+	+	+	+	+	+	+	+	+	+	+	+	+	+	+	+	+	+	+	+	+	+	+	+	+	+	+	+	+	+	+
	secF		protein translocase subunit SecF	31	31	Core	+	+	+	+	+	+	+	+	+	+	+	+	+	+	+	+	+	+	+	+	+	+	+	+	+	+	+	+	+	+	+
	group_237		long-chain fatty acid--CoA ligase	31	31	Core	+	+	+	+	+	+	+	+	+	+	+	+	+	+	+	+	+	+	+	+	+	+	+	+	+	+	+	+	+	+	+
	neuC		UDP-N-acetylglucosamine 2-epimerase	31	31	Core	+	+	+	+	+	+	+	+	+	+	+	+	+	+	+	+	+	+	+	+	+	+	+	+	+	+	+	+	+	+	+
	gntA		guanitoxin biosynthesis heme-dependent pre-guanitoxin N-hydroxylase GntA	31	31	Core	+	+	+	+	+	+	+	+	+	+	+	+	+	+	+	+	+	+	+	+	+	+	+	+	+	+	+	+	+	+	+
	fixC		FAD-dependent oxidoreductase FixC	31	31	Core	+	+	+	+	+	+	+	+	+	+	+	+	+	+	+	+	+	+	+	+	+	+	+	+	+	+	+	+	+	+	+
	group_2373		type II toxin-antitoxin system death-on-curing family toxin	31	31	Core	+	+	+	+	+	+	+	+	+	+	+	+	+	+	+	+	+	+	+	+	+	+	+	+	+	+	+	+	+	+	+
	group_2374		glycosyltransferase family A protein	31	31	Core	+	+	+	+	+	+	+	+	+	+	+	+	+	+	+	+	+	+	+	+	+	+	+	+	+	+	+	+	+	+	+
	group_2375		ShlB/FhaC/HecB family hemolysin secretion/activation protein	31	31	Core	+	+	+	+	+	+	+	+	+	+	+	+	+	+	+	+	+	+	+	+	+	+	+	+	+	+	+	+	+	+	+
	gabD		NADP-dependent succinate-semialdehyde dehydrogenase	31	31	Core	+	+	+	+	+	+	+	+	+	+	+	+	+	+	+	+	+	+	+	+	+	+	+	+	+	+	+	+	+	+	+
	group_2377		anion permease	31	31	Core	+	+	+	+	+	+	+	+	+	+	+	+	+	+	+	+	+	+	+	+	+	+	+	+	+	+	+	+	+	+	+
	glpB		glycerol-3-phosphate dehydrogenase subunit GlpB	31	31	Core	+	+	+	+	+	+	+	+	+	+	+	+	+	+	+	+	+	+	+	+	+	+	+	+	+	+	+	+	+	+	+
	group_2379		hypothetical protein	31	31	Core	+	+	+	+	+	+	+	+	+	+	+	+	+	+	+	+	+	+	+	+	+	+	+	+	+	+	+	+	+	+	+
	thpR		RNA 2',3'-cyclic phosphodiesterase	31	31	Core	+	+	+	+	+	+	+	+	+	+	+	+	+	+	+	+	+	+	+	+	+	+	+	+	+	+	+	+	+	+	+
	group_2380		type 2 GTP cyclohydrolase I	31	31	Core	+	+	+	+	+	+	+	+	+	+	+	+	+	+	+	+	+	+	+	+	+	+	+	+	+	+	+	+	+	+	+
	skp		molecular chaperone Skp	31	31	Core	+	+	+	+	+	+	+	+	+	+	+	+	+	+	+	+	+	+	+	+	+	+	+	+	+	+	+	+	+	+	+
	napB		nitrate reductase cytochrome c-type subunit	31	31	Core	+	+	+	+	+	+	+	+	+	+	+	+	+	+	+	+	+	+	+	+	+	+	+	+	+	+	+	+	+	+	+
	rsgA		small ribosomal subunit biogenesis GTPase RsgA	31	31	Core	+	+	+	+	+	+	+	+	+	+	+	+	+	+	+	+	+	+	+	+	+	+	+	+	+	+	+	+	+	+	+
	group_2384		thioredoxin family protein	31	31	Core	+	+	+	+	+	+	+	+	+	+	+	+	+	+	+	+	+	+	+	+	+	+	+	+	+	+	+	+	+	+	+
	ppiC_2		Peptidyl-prolyl cis-trans isomerase C	31	31	Core	+	+	+	+	+	+	+	+	+	+	+	+	+	+	+	+	+	+	+	+	+	+	+	+	+	+	+	+	+	+	+
	hscA		Fe-S protein assembly chaperone HscA	31	31	Core	+	+	+	+	+	+	+	+	+	+	+	+	+	+	+	+	+	+	+	+	+	+	+	+	+	+	+	+	+	+	+
	punC		purine nucleoside transporter PunC	31	31	Core	+	+	+	+	+	+	+	+	+	+	+	+	+	+	+	+	+	+	+	+	+	+	+	+	+	+	+	+	+	+	+
	cysB		HTH-type transcriptional regulator CysB	31	31	Core	+	+	+	+	+	+	+	+	+	+	+	+	+	+	+	+	+	+	+	+	+	+	+	+	+	+	+	+	+	+	+
	group_2389		replication protein P	31	31	Core	+	+	+	+	+	+	+	+	+	+	+	+	+	+	+	+	+	+	+	+	+	+	+	+	+	+	+	+	+	+	+
	fabZ		3-hydroxyacyl-ACP dehydratase FabZ	31	31	Core	+	+	+	+	+	+	+	+	+	+	+	+	+	+	+	+	+	+	+	+	+	+	+	+	+	+	+	+	+	+	+
	group_2390		hypothetical protein	31	31	Core	+	+	+	+	+	+	+	+	+	+	+	+	+	+	+	+	+	+	+	+	+	+	+	+	+	+	+	+	+	+	+
	group_2391		YobH family protein	31	31	Core	+	+	+	+	+	+	+	+	+	+	+	+	+	+	+	+	+	+	+	+	+	+	+	+	+	+	+	+	+	+	+
	hypE		hydrogenase expression/formation protein HypE	31	31	Core	+	+	+	+	+	+	+	+	+	+	+	+	+	+	+	+	+	+	+	+	+	+	+	+	+	+	+	+	+	+	+
	hslU		HslU--HslV peptidase ATPase subunit	31	31	Core	+	+	+	+	+	+	+	+	+	+	+	+	+	+	+	+	+	+	+	+	+	+	+	+	+	+	+	+	+	+	+
	group_2394		YfdX family protein	31	31	Core	+	+	+	+	+	+	+	+	+	+	+	+	+	+	+	+	+	+	+	+	+	+	+	+	+	+	+	+	+	+	+
	lipA		lipoyl synthase	31	31	Core	+	+	+	+	+	+	+	+	+	+	+	+	+	+	+	+	+	+	+	+	+	+	+	+	+	+	+	+	+	+	+
	lspA		signal peptidase II	31	31	Core	+	+	+	+	+	+	+	+	+	+	+	+	+	+	+	+	+	+	+	+	+	+	+	+	+	+	+	+	+	+	+
	group_2397		flagellin	31	31	Core	+	+	+	+	+	+	+	+	+	+	+	+	+	+	+	+	+	+	+	+	+	+	+	+	+	+	+	+	+	+	+
	deoA		thymidine phosphorylase	31	31	Core	+	+	+	+	+	+	+	+	+	+	+	+	+	+	+	+	+	+	+	+	+	+	+	+	+	+	+	+	+	+	+
	glgA		glycogen synthase GlgA	31	31	Core	+	+	+	+	+	+	+	+	+	+	+	+	+	+	+	+	+	+	+	+	+	+	+	+	+	+	+	+	+	+	+
	group_240		IS3 family transposase	31	31	Core	+	+	+	+	+	+	+	+	+	+	+	+	+	+	+	+	+	+	+	+	+	+	+	+	+	+	+	+	+	+	+
	group_2400		aldehyde dehydrogenase family protein	31	31	Core	+	+	+	+	+	+	+	+	+	+	+	+	+	+	+	+	+	+	+	+	+	+	+	+	+	+	+	+	+	+	+
	group_2401		hypothetical protein	31	31	Core	+	+	+	+	+	+	+	+	+	+	+	+	+	+	+	+	+	+	+	+	+	+	+	+	+	+	+	+	+	+	+
	rlpA		endolytic peptidoglycan transglycosylase RlpA	31	31	Core	+	+	+	+	+	+	+	+	+	+	+	+	+	+	+	+	+	+	+	+	+	+	+	+	+	+	+	+	+	+	+
	tssK		type VI secretion system baseplate subunit TssK	31	31	Core	+	+	+	+	+	+	+	+	+	+	+	+	+	+	+	+	+	+	+	+	+	+	+	+	+	+	+	+	+	+	+
	rsmA		16S rRNA (adenine(1518)-N(6)/adenine(1519)-N(6))- dimethyltransferase RsmA	31	31	Core	+	+	+	+	+	+	+	+	+	+	+	+	+	+	+	+	+	+	+	+	+	+	+	+	+	+	+	+	+	+	+
	bamD		outer membrane protein assembly factor BamD	31	31	Core	+	+	+	+	+	+	+	+	+	+	+	+	+	+	+	+	+	+	+	+	+	+	+	+	+	+	+	+	+	+	+
	cls		cardiolipin synthase	31	31	Core	+	+	+	+	+	+	+	+	+	+	+	+	+	+	+	+	+	+	+	+	+	+	+	+	+	+	+	+	+	+	+
	ispE		4-(cytidine 5'-diphospho)-2-C-methyl-D-erythritol kinase	31	31	Core	+	+	+	+	+	+	+	+	+	+	+	+	+	+	+	+	+	+	+	+	+	+	+	+	+	+	+	+	+	+	+
	nrfF		heme lyase NrfEFG subunit NrfF	31	31	Core	+	+	+	+	+	+	+	+	+	+	+	+	+	+	+	+	+	+	+	+	+	+	+	+	+	+	+	+	+	+	+
	group_2409		NADH-quinone oxidoreductase subunit B	31	31	Core	+	+	+	+	+	+	+	+	+	+	+	+	+	+	+	+	+	+	+	+	+	+	+	+	+	+	+	+	+	+	+
	group_241		ABC transporter permease	31	31	Core	+	+	+	+	+	+	+	+	+	+	+	+	+	+	+	+	+	+	+	+	+	+	+	+	+	+	+	+	+	+	+
	arcC		carbamate kinase	31	31	Core	+	+	+	+	+	+	+	+	+	+	+	+	+	+	+	+	+	+	+	+	+	+	+	+	+	+	+	+	+	+	+
	fldA		flavodoxin FldA	31	31	Core	+	+	+	+	+	+	+	+	+	+	+	+	+	+	+	+	+	+	+	+	+	+	+	+	+	+	+	+	+	+	+
	group_2412		Rha family transcriptional regulator	31	31	Core	+	+	+	+	+	+	+	+	+	+	+	+	+	+	+	+	+	+	+	+	+	+	+	+	+	+	+	+	+	+	+
	pmrA		two-component system response regulator PmrA	31	31	Core	+	+	+	+	+	+	+	+	+	+	+	+	+	+	+	+	+	+	+	+	+	+	+	+	+	+	+	+	+	+	+
	rplT		50S ribosomal protein L20	31	31	Core	+	+	+	+	+	+	+	+	+	+	+	+	+	+	+	+	+	+	+	+	+	+	+	+	+	+	+	+	+	+	+
	group_2415		L-ribulose-5-phosphate 3-epimerase	31	31	Core	+	+	+	+	+	+	+	+	+	+	+	+	+	+	+	+	+	+	+	+	+	+	+	+	+	+	+	+	+	+	+
	clpA		ATP-dependent Clp protease ATP-binding subunit ClpA	31	31	Core	+	+	+	+	+	+	+	+	+	+	+	+	+	+	+	+	+	+	+	+	+	+	+	+	+	+	+	+	+	+	+
	btuD		vitamin B12 ABC transporter ATP-binding protein BtuD	31	31	Core	+	+	+	+	+	+	+	+	+	+	+	+	+	+	+	+	+	+	+	+	+	+	+	+	+	+	+	+	+	+	+
	uidB		glucuronide transporter	31	31	Core	+	+	+	+	+	+	+	+	+	+	+	+	+	+	+	+	+	+	+	+	+	+	+	+	+	+	+	+	+	+	+
	group_2419		hydrogenase large subunit	31	31	Core	+	+	+	+	+	+	+	+	+	+	+	+	+	+	+	+	+	+	+	+	+	+	+	+	+	+	+	+	+	+	+
	group_242		restriction endonuclease subunit S	31	31	Core	+	+	+	+	+	+	+	+	+	+	+	+	+	+	+	+	+	+	+	+	+	+	+	+	+	+	+	+	+	+	+
	ugd		UDP-glucose 6-dehydrogenase	31	31	Core	+	+	+	+	+	+	+	+	+	+	+	+	+	+	+	+	+	+	+	+	+	+	+	+	+	+	+	+	+	+	+
	metF		methylenetetrahydrofolate reductase	31	31	Core	+	+	+	+	+	+	+	+	+	+	+	+	+	+	+	+	+	+	+	+	+	+	+	+	+	+	+	+	+	+	+
	group_2422		hypothetical protein	31	31	Core	+	+	+	+	+	+	+	+	+	+	+	+	+	+	+	+	+	+	+	+	+	+	+	+	+	+	+	+	+	+	+
	group_2423		type I DNA topoisomerase	31	31	Core	+	+	+	+	+	+	+	+	+	+	+	+	+	+	+	+	+	+	+	+	+	+	+	+	+	+	+	+	+	+	+
	group_2424		hypothetical protein	31	31	Core	+	+	+	+	+	+	+	+	+	+	+	+	+	+	+	+	+	+	+	+	+	+	+	+	+	+	+	+	+	+	+
	flhC_2		flagellar transcriptional regulator FlhC	31	31	Core	+	+	+	+	+	+	+	+	+	+	+	+	+	+	+	+	+	+	+	+	+	+	+	+	+	+	+	+	+	+	+
	metH		methionine synthase	31	31	Core	+	+	+	+	+	+	+	+	+	+	+	+	+	+	+	+	+	+	+	+	+	+	+	+	+	+	+	+	+	+	+
	group_2427		alpha/beta fold hydrolase	31	31	Core	+	+	+	+	+	+	+	+	+	+	+	+	+	+	+	+	+	+	+	+	+	+	+	+	+	+	+	+	+	+	+
	tomB		Hha toxicity modulator TomB	31	31	Core	+	+	+	+	+	+	+	+	+	+	+	+	+	+	+	+	+	+	+	+	+	+	+	+	+	+	+	+	+	+	+
	group_2429		DMT family transporter	31	31	Core	+	+	+	+	+	+	+	+	+	+	+	+	+	+	+	+	+	+	+	+	+	+	+	+	+	+	+	+	+	+	+
	group_243		FAD-dependent oxidoreductase	31	31	Core	+	+	+	+	+	+	+	+	+	+	+	+	+	+	+	+	+	+	+	+	+	+	+	+	+	+	+	+	+	+	+
	pta		phosphate acetyltransferase	31	31	Core	+	+	+	+	+	+	+	+	+	+	+	+	+	+	+	+	+	+	+	+	+	+	+	+	+	+	+	+	+	+	+
	mreC		rod shape-determining protein MreC	31	31	Core	+	+	+	+	+	+	+	+	+	+	+	+	+	+	+	+	+	+	+	+	+	+	+	+	+	+	+	+	+	+	+
	infB		translation initiation factor IF-2	31	31	Core	+	+	+	+	+	+	+	+	+	+	+	+	+	+	+	+	+	+	+	+	+	+	+	+	+	+	+	+	+	+	+
	torA_2		trimethylamine-N-oxide reductase TorA	31	31	Core	+	+	+	+	+	+	+	+	+	+	+	+	+	+	+	+	+	+	+	+	+	+	+	+	+	+	+	+	+	+	+
	group_2434		TRAP transporter small permease	31	31	Core	+	+	+	+	+	+	+	+	+	+	+	+	+	+	+	+	+	+	+	+	+	+	+	+	+	+	+	+	+	+	+
	group_2435		phage holin, lambda family	31	31	Core	+	+	+	+	+	+	+	+	+	+	+	+	+	+	+	+	+	+	+	+	+	+	+	+	+	+	+	+	+	+	+
	fabA		bifunctional 3-hydroxydecanoyl-ACP dehydratase/trans-2-decenoyl-ACP isomerase	31	31	Core	+	+	+	+	+	+	+	+	+	+	+	+	+	+	+	+	+	+	+	+	+	+	+	+	+	+	+	+	+	+	+
	group_2437		beta-ketoacyl-ACP synthase III	31	31	Core	+	+	+	+	+	+	+	+	+	+	+	+	+	+	+	+	+	+	+	+	+	+	+	+	+	+	+	+	+	+	+
	group_2438		molybdopterin-dependent oxidoreductase Mo/Fe-S-binding subunit	31	31	Core	+	+	+	+	+	+	+	+	+	+	+	+	+	+	+	+	+	+	+	+	+	+	+	+	+	+	+	+	+	+	+
	group_2439		IS1 family transposase	31	31	Core	+	+	+	+	+	+	+	+	+	+	+	+	+	+	+	+	+	+	+	+	+	+	+	+	+	+	+	+	+	+	+
	group_244		hypothetical protein	31	31	Core	+	+	+	+	+	+	+	+	+	+	+	+	+	+	+	+	+	+	+	+	+	+	+	+	+	+	+	+	+	+	+
	group_2440		TetR/AcrR family transcriptional regulator	31	31	Core	+	+	+	+	+	+	+	+	+	+	+	+	+	+	+	+	+	+	+	+	+	+	+	+	+	+	+	+	+	+	+
	group_2441		thiosulfate reductase cytochrome B subunit	31	31	Core	+	+	+	+	+	+	+	+	+	+	+	+	+	+	+	+	+	+	+	+	+	+	+	+	+	+	+	+	+	+	+
	atpA		F0F1 ATP synthase subunit alpha	31	31	Core	+	+	+	+	+	+	+	+	+	+	+	+	+	+	+	+	+	+	+	+	+	+	+	+	+	+	+	+	+	+	+
	gntU		gluconate transporter	31	31	Core	+	+	+	+	+	+	+	+	+	+	+	+	+	+	+	+	+	+	+	+	+	+	+	+	+	+	+	+	+	+	+
	group_2444		YciI family protein	31	31	Core	+	+	+	+	+	+	+	+	+	+	+	+	+	+	+	+	+	+	+	+	+	+	+	+	+	+	+	+	+	+	+
	feoA		ferrous iron transporter A	31	31	Core	+	+	+	+	+	+	+	+	+	+	+	+	+	+	+	+	+	+	+	+	+	+	+	+	+	+	+	+	+	+	+
	ftsQ		cell division protein FtsQ	31	31	Core	+	+	+	+	+	+	+	+	+	+	+	+	+	+	+	+	+	+	+	+	+	+	+	+	+	+	+	+	+	+	+
	pstB		phosphate ABC transporter ATP-binding protein PstB	31	31	Core	+	+	+	+	+	+	+	+	+	+	+	+	+	+	+	+	+	+	+	+	+	+	+	+	+	+	+	+	+	+	+
	rplL		50S ribosomal protein L7/L12	31	31	Core	+	+	+	+	+	+	+	+	+	+	+	+	+	+	+	+	+	+	+	+	+	+	+	+	+	+	+	+	+	+	+
	coaA		type I pantothenate kinase	31	31	Core	+	+	+	+	+	+	+	+	+	+	+	+	+	+	+	+	+	+	+	+	+	+	+	+	+	+	+	+	+	+	+
	wzz(fepE)		LPS O-antigen length regulator Wzz(fepE)	31	31	Core	+	+	+	+	+	+	+	+	+	+	+	+	+	+	+	+	+	+	+	+	+	+	+	+	+	+	+	+	+	+	+
	group_2450		DedA family protein	31	31	Core	+	+	+	+	+	+	+	+	+	+	+	+	+	+	+	+	+	+	+	+	+	+	+	+	+	+	+	+	+	+	+
	sstT		serine/threonine transporter SstT	31	31	Core	+	+	+	+	+	+	+	+	+	+	+	+	+	+	+	+	+	+	+	+	+	+	+	+	+	+	+	+	+	+	+
	group_2452		FNR family transcription factor	31	31	Core	+	+	+	+	+	+	+	+	+	+	+	+	+	+	+	+	+	+	+	+	+	+	+	+	+	+	+	+	+	+	+
	group_2453		MmgE/PrpD family protein	31	31	Core	+	+	+	+	+	+	+	+	+	+	+	+	+	+	+	+	+	+	+	+	+	+	+	+	+	+	+	+	+	+	+
	ribE		6,7-dimethyl-8-ribityllumazine synthase	31	31	Core	+	+	+	+	+	+	+	+	+	+	+	+	+	+	+	+	+	+	+	+	+	+	+	+	+	+	+	+	+	+	+
	group_2455		YegP family protein	31	31	Core	+	+	+	+	+	+	+	+	+	+	+	+	+	+	+	+	+	+	+	+	+	+	+	+	+	+	+	+	+	+	+
	hmpA		NO-inducible flavohemoprotein	31	31	Core	+	+	+	+	+	+	+	+	+	+	+	+	+	+	+	+	+	+	+	+	+	+	+	+	+	+	+	+	+	+	+
	group_2457		GrxA family glutaredoxin	31	31	Core	+	+	+	+	+	+	+	+	+	+	+	+	+	+	+	+	+	+	+	+	+	+	+	+	+	+	+	+	+	+	+
	group_2458		sodium:proton antiporter	31	31	Core	+	+	+	+	+	+	+	+	+	+	+	+	+	+	+	+	+	+	+	+	+	+	+	+	+	+	+	+	+	+	+
	rimI		ribosomal protein S18-alanine N-acetyltransferase	31	31	Core	+	+	+	+	+	+	+	+	+	+	+	+	+	+	+	+	+	+	+	+	+	+	+	+	+	+	+	+	+	+	+
	metG		methionine--tRNA ligase	31	31	Core	+	+	+	+	+	+	+	+	+	+	+	+	+	+	+	+	+	+	+	+	+	+	+	+	+	+	+	+	+	+	+
	group_2460		hypothetical protein	31	31	Core	+	+	+	+	+	+	+	+	+	+	+	+	+	+	+	+	+	+	+	+	+	+	+	+	+	+	+	+	+	+	+
	group_2461		hypothetical protein	31	31	Core	+	+	+	+	+	+	+	+	+	+	+	+	+	+	+	+	+	+	+	+	+	+	+	+	+	+	+	+	+	+	+
	group_2462		helix-turn-helix transcriptional regulator	31	31	Core	+	+	+	+	+	+	+	+	+	+	+	+	+	+	+	+	+	+	+	+	+	+	+	+	+	+	+	+	+	+	+
	hybC		hydrogenase 2 large subunit	31	31	Core	+	+	+	+	+	+	+	+	+	+	+	+	+	+	+	+	+	+	+	+	+	+	+	+	+	+	+	+	+	+	+
	group_2464		lipoprotein	31	31	Core	+	+	+	+	+	+	+	+	+	+	+	+	+	+	+	+	+	+	+	+	+	+	+	+	+	+	+	+	+	+	+
	aceA		isocitrate lyase	31	31	Core	+	+	+	+	+	+	+	+	+	+	+	+	+	+	+	+	+	+	+	+	+	+	+	+	+	+	+	+	+	+	+
	metJ		met regulon transcriptional regulator MetJ	31	31	Core	+	+	+	+	+	+	+	+	+	+	+	+	+	+	+	+	+	+	+	+	+	+	+	+	+	+	+	+	+	+	+
	ruvA		Holliday junction branch migration protein RuvA	31	31	Core	+	+	+	+	+	+	+	+	+	+	+	+	+	+	+	+	+	+	+	+	+	+	+	+	+	+	+	+	+	+	+
	group_2468		hypothetical protein	31	31	Core	+	+	+	+	+	+	+	+	+	+	+	+	+	+	+	+	+	+	+	+	+	+	+	+	+	+	+	+	+	+	+
	group_2469		gamma-glutamylcyclotransferase	31	31	Core	+	+	+	+	+	+	+	+	+	+	+	+	+	+	+	+	+	+	+	+	+	+	+	+	+	+	+	+	+	+	+
	greA		transcription elongation factor GreA	31	31	Core	+	+	+	+	+	+	+	+	+	+	+	+	+	+	+	+	+	+	+	+	+	+	+	+	+	+	+	+	+	+	+
	group_2471		thiamine pyrophosphate-binding protein	31	31	Core	+	+	+	+	+	+	+	+	+	+	+	+	+	+	+	+	+	+	+	+	+	+	+	+	+	+	+	+	+	+	+
	ulaR		HTH-type transcriptional regulator UlaR	31	31	Core	+	+	+	+	+	+	+	+	+	+	+	+	+	+	+	+	+	+	+	+	+	+	+	+	+	+	+	+	+	+	+
	cutC		copper homeostasis protein CutC	31	31	Core	+	+	+	+	+	+	+	+	+	+	+	+	+	+	+	+	+	+	+	+	+	+	+	+	+	+	+	+	+	+	+
	tsr_1		methyl-accepting chemotaxis protein	31	31	Core	+	+	+	+	+	+	+	+	+	+	+	+	+	+	+	+	+	+	+	+	+	+	+	+	+	+	+	+	+	+	+
	fdnG_1		formate dehydrogenase-N subunit alpha	31	31	Core	+	+	+	+	+	+	+	+	+	+	+	+	+	+	+	+	+	+	+	+	+	+	+	+	+	+	+	+	+	+	+
	moaE		molybdopterin synthase catalytic subunit MoaE	31	31	Core	+	+	+	+	+	+	+	+	+	+	+	+	+	+	+	+	+	+	+	+	+	+	+	+	+	+	+	+	+	+	+
	ccmD		heme exporter protein CcmD	31	31	Core	+	+	+	+	+	+	+	+	+	+	+	+	+	+	+	+	+	+	+	+	+	+	+	+	+	+	+	+	+	+	+
	ppa		inorganic diphosphatase	31	31	Core	+	+	+	+	+	+	+	+	+	+	+	+	+	+	+	+	+	+	+	+	+	+	+	+	+	+	+	+	+	+	+
	group_2479		hypothetical protein	31	31	Core	+	+	+	+	+	+	+	+	+	+	+	+	+	+	+	+	+	+	+	+	+	+	+	+	+	+	+	+	+	+	+
	group_248		hypothetical protein	31	31	Core	+	+	+	+	+	+	+	+	+	+	+	+	+	+	+	+	+	+	+	+	+	+	+	+	+	+	+	+	+	+	+
	group_2480		YfbU family protein	31	31	Core	+	+	+	+	+	+	+	+	+	+	+	+	+	+	+	+	+	+	+	+	+	+	+	+	+	+	+	+	+	+	+
	group_2481		carbohydrate kinase family protein	31	31	Core	+	+	+	+	+	+	+	+	+	+	+	+	+	+	+	+	+	+	+	+	+	+	+	+	+	+	+	+	+	+	+
	malE		maltose/maltodextrin ABC transporter substrate-binding protein MalE	31	31	Core	+	+	+	+	+	+	+	+	+	+	+	+	+	+	+	+	+	+	+	+	+	+	+	+	+	+	+	+	+	+	+
	group_2483		AEC family transporter	31	31	Core	+	+	+	+	+	+	+	+	+	+	+	+	+	+	+	+	+	+	+	+	+	+	+	+	+	+	+	+	+	+	+
	group_2484		YmfL family putative regulatory protein	31	31	Core	+	+	+	+	+	+	+	+	+	+	+	+	+	+	+	+	+	+	+	+	+	+	+	+	+	+	+	+	+	+	+
	murE		UDP-N-acetylmuramoyl-L-alanyl-D-glutamate--2, 6-diaminopimelate ligase	31	31	Core	+	+	+	+	+	+	+	+	+	+	+	+	+	+	+	+	+	+	+	+	+	+	+	+	+	+	+	+	+	+	+
	group_2486		hypothetical protein	31	31	Core	+	+	+	+	+	+	+	+	+	+	+	+	+	+	+	+	+	+	+	+	+	+	+	+	+	+	+	+	+	+	+
	mltC		membrane-bound lytic murein transglycosylase MltC	31	31	Core	+	+	+	+	+	+	+	+	+	+	+	+	+	+	+	+	+	+	+	+	+	+	+	+	+	+	+	+	+	+	+
	rplY		50S ribosomal protein L25	31	31	Core	+	+	+	+	+	+	+	+	+	+	+	+	+	+	+	+	+	+	+	+	+	+	+	+	+	+	+	+	+	+	+
	group_2489		ParD-like family protein	31	31	Core	+	+	+	+	+	+	+	+	+	+	+	+	+	+	+	+	+	+	+	+	+	+	+	+	+	+	+	+	+	+	+
	group_249		hypothetical protein	31	31	Core	+	+	+	+	+	+	+	+	+	+	+	+	+	+	+	+	+	+	+	+	+	+	+	+	+	+	+	+	+	+	+
	group_2490		fimbrial protein	31	31	Core	+	+	+	+	+	+	+	+	+	+	+	+	+	+	+	+	+	+	+	+	+	+	+	+	+	+	+	+	+	+	+
	group_2491		hypothetical protein	31	31	Core	+	+	+	+	+	+	+	+	+	+	+	+	+	+	+	+	+	+	+	+	+	+	+	+	+	+	+	+	+	+	+
	frr		ribosome recycling factor	31	31	Core	+	+	+	+	+	+	+	+	+	+	+	+	+	+	+	+	+	+	+	+	+	+	+	+	+	+	+	+	+	+	+
	hemE		uroporphyrinogen decarboxylase	31	31	Core	+	+	+	+	+	+	+	+	+	+	+	+	+	+	+	+	+	+	+	+	+	+	+	+	+	+	+	+	+	+	+
	adeD		adenine deaminase	31	31	Core	+	+	+	+	+	+	+	+	+	+	+	+	+	+	+	+	+	+	+	+	+	+	+	+	+	+	+	+	+	+	+
	dpaA		peptidoglycan meso-diaminopimelic acid protein amidase	31	31	Core	+	+	+	+	+	+	+	+	+	+	+	+	+	+	+	+	+	+	+	+	+	+	+	+	+	+	+	+	+	+	+
	flgH		flagellar basal body L-ring protein FlgH	31	31	Core	+	+	+	+	+	+	+	+	+	+	+	+	+	+	+	+	+	+	+	+	+	+	+	+	+	+	+	+	+	+	+
	napF		ferredoxin-type protein NapF	31	31	Core	+	+	+	+	+	+	+	+	+	+	+	+	+	+	+	+	+	+	+	+	+	+	+	+	+	+	+	+	+	+	+
	kdpB		potassium-transporting ATPase subunit KdpB	31	31	Core	+	+	+	+	+	+	+	+	+	+	+	+	+	+	+	+	+	+	+	+	+	+	+	+	+	+	+	+	+	+	+
	metE		5-methyltetrahydropteroyltriglutamate-- homocysteine S-methyltransferase	31	31	Core	+	+	+	+	+	+	+	+	+	+	+	+	+	+	+	+	+	+	+	+	+	+	+	+	+	+	+	+	+	+	+
	group_250		acyltransferase	31	31	Core	+	+	+	+	+	+	+	+	+	+	+	+	+	+	+	+	+	+	+	+	+	+	+	+	+	+	+	+	+	+	+
	metA		homoserine O-succinyltransferase	31	31	Core	+	+	+	+	+	+	+	+	+	+	+	+	+	+	+	+	+	+	+	+	+	+	+	+	+	+	+	+	+	+	+
	group_2501		hypothetical protein	31	31	Core	+	+	+	+	+	+	+	+	+	+	+	+	+	+	+	+	+	+	+	+	+	+	+	+	+	+	+	+	+	+	+
	pspB		envelope stress response membrane protein PspB	31	31	Core	+	+	+	+	+	+	+	+	+	+	+	+	+	+	+	+	+	+	+	+	+	+	+	+	+	+	+	+	+	+	+
	group_2503		SprT family zinc-dependent metalloprotease	31	31	Core	+	+	+	+	+	+	+	+	+	+	+	+	+	+	+	+	+	+	+	+	+	+	+	+	+	+	+	+	+	+	+
	group_2504		hypothetical protein	31	31	Core	+	+	+	+	+	+	+	+	+	+	+	+	+	+	+	+	+	+	+	+	+	+	+	+	+	+	+	+	+	+	+
	hpt		hypoxanthine phosphoribosyltransferase	31	31	Core	+	+	+	+	+	+	+	+	+	+	+	+	+	+	+	+	+	+	+	+	+	+	+	+	+	+	+	+	+	+	+
	group_2506		amino acid permease	31	31	Core	+	+	+	+	+	+	+	+	+	+	+	+	+	+	+	+	+	+	+	+	+	+	+	+	+	+	+	+	+	+	+
	group_2507		hypothetical protein	31	31	Core	+	+	+	+	+	+	+	+	+	+	+	+	+	+	+	+	+	+	+	+	+	+	+	+	+	+	+	+	+	+	+
	sulA		SOS-induced cell division inhibitor SulA	31	31	Core	+	+	+	+	+	+	+	+	+	+	+	+	+	+	+	+	+	+	+	+	+	+	+	+	+	+	+	+	+	+	+
	group_2509		hypothetical protein	31	31	Core	+	+	+	+	+	+	+	+	+	+	+	+	+	+	+	+	+	+	+	+	+	+	+	+	+	+	+	+	+	+	+
	group_251		potassium channel family protein	31	31	Core	+	+	+	+	+	+	+	+	+	+	+	+	+	+	+	+	+	+	+	+	+	+	+	+	+	+	+	+	+	+	+
	hemY		protoheme IX biogenesis protein HemY	31	31	Core	+	+	+	+	+	+	+	+	+	+	+	+	+	+	+	+	+	+	+	+	+	+	+	+	+	+	+	+	+	+	+
	ftsW		cell division protein FtsW	31	31	Core	+	+	+	+	+	+	+	+	+	+	+	+	+	+	+	+	+	+	+	+	+	+	+	+	+	+	+	+	+	+	+
	group_2512		glycosyltransferase family 52	31	31	Core	+	+	+	+	+	+	+	+	+	+	+	+	+	+	+	+	+	+	+	+	+	+	+	+	+	+	+	+	+	+	+
	group_2513		TIGR04211 family SH3 domain-containing protein	31	31	Core	+	+	+	+	+	+	+	+	+	+	+	+	+	+	+	+	+	+	+	+	+	+	+	+	+	+	+	+	+	+	+
	group_2514		GNAT family acetyltransferase	31	31	Core	+	+	+	+	+	+	+	+	+	+	+	+	+	+	+	+	+	+	+	+	+	+	+	+	+	+	+	+	+	+	+
	holA		DNA polymerase III subunit delta	31	31	Core	+	+	+	+	+	+	+	+	+	+	+	+	+	+	+	+	+	+	+	+	+	+	+	+	+	+	+	+	+	+	+
	ppiC_1		Peptidyl-prolyl cis-trans isomerase C	31	31	Core	+	+	+	+	+	+	+	+	+	+	+	+	+	+	+	+	+	+	+	+	+	+	+	+	+	+	+	+	+	+	+
	yfcG		GSH-dependent disulfide bond oxidoreductase	31	31	Core	+	+	+	+	+	+	+	+	+	+	+	+	+	+	+	+	+	+	+	+	+	+	+	+	+	+	+	+	+	+	+
	mutY		A/G-specific adenine glycosylase	31	31	Core	+	+	+	+	+	+	+	+	+	+	+	+	+	+	+	+	+	+	+	+	+	+	+	+	+	+	+	+	+	+	+
	def		peptide deformylase	31	31	Core	+	+	+	+	+	+	+	+	+	+	+	+	+	+	+	+	+	+	+	+	+	+	+	+	+	+	+	+	+	+	+
	group_252		hypothetical protein	31	31	Core	+	+	+	+	+	+	+	+	+	+	+	+	+	+	+	+	+	+	+	+	+	+	+	+	+	+	+	+	+	+	+
	ureB		Urease subunit beta	31	31	Core	+	+	+	+	+	+	+	+	+	+	+	+	+	+	+	+	+	+	+	+	+	+	+	+	+	+	+	+	+	+	+
	group_2521		lysoplasmalogenase	31	31	Core	+	+	+	+	+	+	+	+	+	+	+	+	+	+	+	+	+	+	+	+	+	+	+	+	+	+	+	+	+	+	+
	rbsK		ribokinase	31	31	Core	+	+	+	+	+	+	+	+	+	+	+	+	+	+	+	+	+	+	+	+	+	+	+	+	+	+	+	+	+	+	+
	group_2523		CoA pyrophosphatase	31	31	Core	+	+	+	+	+	+	+	+	+	+	+	+	+	+	+	+	+	+	+	+	+	+	+	+	+	+	+	+	+	+	+
	group_2524		YggT family protein	31	31	Core	+	+	+	+	+	+	+	+	+	+	+	+	+	+	+	+	+	+	+	+	+	+	+	+	+	+	+	+	+	+	+
	glpC		anaerobic glycerol-3-phosphate dehydrogenase subunit GlpC	31	31	Core	+	+	+	+	+	+	+	+	+	+	+	+	+	+	+	+	+	+	+	+	+	+	+	+	+	+	+	+	+	+	+
	murF		UDP-N-acetylmuramoyl-tripeptide--D-alanyl-D- alanine ligase	31	31	Core	+	+	+	+	+	+	+	+	+	+	+	+	+	+	+	+	+	+	+	+	+	+	+	+	+	+	+	+	+	+	+
	group_2527		hypothetical protein	31	31	Core	+	+	+	+	+	+	+	+	+	+	+	+	+	+	+	+	+	+	+	+	+	+	+	+	+	+	+	+	+	+	+
	group_2528		L,D-transpeptidase family protein	31	31	Core	+	+	+	+	+	+	+	+	+	+	+	+	+	+	+	+	+	+	+	+	+	+	+	+	+	+	+	+	+	+	+
	group_2529		flagellin	31	31	Core	+	+	+	+	+	+	+	+	+	+	+	+	+	+	+	+	+	+	+	+	+	+	+	+	+	+	+	+	+	+	+
	flhD_2		flagellar transcriptional regulator FlhD	31	31	Core	+	+	+	+	+	+	+	+	+	+	+	+	+	+	+	+	+	+	+	+	+	+	+	+	+	+	+	+	+	+	+
	sdhD		succinate dehydrogenase membrane anchor subunit	31	31	Core	+	+	+	+	+	+	+	+	+	+	+	+	+	+	+	+	+	+	+	+	+	+	+	+	+	+	+	+	+	+	+
	group_2531		PDZ domain-containing protein	31	31	Core	+	+	+	+	+	+	+	+	+	+	+	+	+	+	+	+	+	+	+	+	+	+	+	+	+	+	+	+	+	+	+
	group_2532		hypothetical protein	31	31	Core	+	+	+	+	+	+	+	+	+	+	+	+	+	+	+	+	+	+	+	+	+	+	+	+	+	+	+	+	+	+	+
	efp		elongation factor P	31	31	Core	+	+	+	+	+	+	+	+	+	+	+	+	+	+	+	+	+	+	+	+	+	+	+	+	+	+	+	+	+	+	+
	group_2534		hypothetical protein	31	31	Core	+	+	+	+	+	+	+	+	+	+	+	+	+	+	+	+	+	+	+	+	+	+	+	+	+	+	+	+	+	+	+
	citF		Citrate lyase alpha chain	31	31	Core	+	+	+	+	+	+	+	+	+	+	+	+	+	+	+	+	+	+	+	+	+	+	+	+	+	+	+	+	+	+	+
	hisB		bifunctional histidinol-phosphatase/imidazoleglycerol-phosphate dehydratase HisB	31	31	Core	+	+	+	+	+	+	+	+	+	+	+	+	+	+	+	+	+	+	+	+	+	+	+	+	+	+	+	+	+	+	+
	ispF		2-C-methyl-D-erythritol 2,4-cyclodiphosphate synthase	31	31	Core	+	+	+	+	+	+	+	+	+	+	+	+	+	+	+	+	+	+	+	+	+	+	+	+	+	+	+	+	+	+	+
	ureG		urease accessory protein UreG	31	31	Core	+	+	+	+	+	+	+	+	+	+	+	+	+	+	+	+	+	+	+	+	+	+	+	+	+	+	+	+	+	+	+
	manX		PTS mannose transporter subunit IIAB	31	31	Core	+	+	+	+	+	+	+	+	+	+	+	+	+	+	+	+	+	+	+	+	+	+	+	+	+	+	+	+	+	+	+
	dcuC_4		C4-dicarboxylate transporter DcuC	31	31	Core	+	+	+	+	+	+	+	+	+	+	+	+	+	+	+	+	+	+	+	+	+	+	+	+	+	+	+	+	+	+	+
	murA		UDP-N-acetylglucosamine 1-carboxyvinyltransferase	31	31	Core	+	+	+	+	+	+	+	+	+	+	+	+	+	+	+	+	+	+	+	+	+	+	+	+	+	+	+	+	+	+	+
	deoD		purine-nucleoside phosphorylase	31	31	Core	+	+	+	+	+	+	+	+	+	+	+	+	+	+	+	+	+	+	+	+	+	+	+	+	+	+	+	+	+	+	+
	group_2542		hypothetical protein	31	31	Core	+	+	+	+	+	+	+	+	+	+	+	+	+	+	+	+	+	+	+	+	+	+	+	+	+	+	+	+	+	+	+
	glnL		nitrogen regulation protein NR(II)	31	31	Core	+	+	+	+	+	+	+	+	+	+	+	+	+	+	+	+	+	+	+	+	+	+	+	+	+	+	+	+	+	+	+
	group_2544		amino acid ABC transporter ATP-binding protein	31	31	Core	+	+	+	+	+	+	+	+	+	+	+	+	+	+	+	+	+	+	+	+	+	+	+	+	+	+	+	+	+	+	+
	cfa_2		cyclopropane fatty acyl phospholipid synthase	31	31	Core	+	+	+	+	+	+	+	+	+	+	+	+	+	+	+	+	+	+	+	+	+	+	+	+	+	+	+	+	+	+	+
	narI		respiratory nitrate reductase subunit gamma	31	31	Core	+	+	+	+	+	+	+	+	+	+	+	+	+	+	+	+	+	+	+	+	+	+	+	+	+	+	+	+	+	+	+
	smpB		SsrA-binding protein SmpB	31	31	Core	+	+	+	+	+	+	+	+	+	+	+	+	+	+	+	+	+	+	+	+	+	+	+	+	+	+	+	+	+	+	+
	mepM		murein DD-endopeptidase MepM	31	31	Core	+	+	+	+	+	+	+	+	+	+	+	+	+	+	+	+	+	+	+	+	+	+	+	+	+	+	+	+	+	+	+
	group_2549		formate dehydrogenase H subunit alpha, selenocysteine-containing	31	31	Core	+	+	+	+	+	+	+	+	+	+	+	+	+	+	+	+	+	+	+	+	+	+	+	+	+	+	+	+	+	+	+
	yfbR		5'-deoxynucleotidase	31	31	Core	+	+	+	+	+	+	+	+	+	+	+	+	+	+	+	+	+	+	+	+	+	+	+	+	+	+	+	+	+	+	+
	tusC		sulfurtransferase complex subunit TusC	31	31	Core	+	+	+	+	+	+	+	+	+	+	+	+	+	+	+	+	+	+	+	+	+	+	+	+	+	+	+	+	+	+	+
	bioC		malonyl-ACP O-methyltransferase BioC	31	31	Core	+	+	+	+	+	+	+	+	+	+	+	+	+	+	+	+	+	+	+	+	+	+	+	+	+	+	+	+	+	+	+
	tsaE		tRNA (adenosine(37)-N6)-threonylcarbamoyltransferase complex ATPase subunit type 1 TsaE	31	31	Core	+	+	+	+	+	+	+	+	+	+	+	+	+	+	+	+	+	+	+	+	+	+	+	+	+	+	+	+	+	+	+
	fbp		class 1 fructose-bisphosphatase	31	31	Core	+	+	+	+	+	+	+	+	+	+	+	+	+	+	+	+	+	+	+	+	+	+	+	+	+	+	+	+	+	+	+
	trmJ		tRNA (cytosine(32)/uridine(32)-2'-O)-methyltransferase TrmJ	31	31	Core	+	+	+	+	+	+	+	+	+	+	+	+	+	+	+	+	+	+	+	+	+	+	+	+	+	+	+	+	+	+	+
	group_2556		IS3 family transposase ISEc25	31	31	Core	+	+	+	+	+	+	+	+	+	+	+	+	+	+	+	+	+	+	+	+	+	+	+	+	+	+	+	+	+	+	+
	rpsT		30S ribosomal protein S20	31	31	Core	+	+	+	+	+	+	+	+	+	+	+	+	+	+	+	+	+	+	+	+	+	+	+	+	+	+	+	+	+	+	+
	group_2558		hypothetical protein	31	31	Core	+	+	+	+	+	+	+	+	+	+	+	+	+	+	+	+	+	+	+	+	+	+	+	+	+	+	+	+	+	+	+
	group_2559		phage portal protein	31	31	Core	+	+	+	+	+	+	+	+	+	+	+	+	+	+	+	+	+	+	+	+	+	+	+	+	+	+	+	+	+	+	+
	cobD		threonine-phosphate decarboxylase CobD	31	31	Core	+	+	+	+	+	+	+	+	+	+	+	+	+	+	+	+	+	+	+	+	+	+	+	+	+	+	+	+	+	+	+
	group_2561		APC family permease	31	31	Core	+	+	+	+	+	+	+	+	+	+	+	+	+	+	+	+	+	+	+	+	+	+	+	+	+	+	+	+	+	+	+
	group_2562		BamA/TamA family outer membrane protein	31	31	Core	+	+	+	+	+	+	+	+	+	+	+	+	+	+	+	+	+	+	+	+	+	+	+	+	+	+	+	+	+	+	+
	group_2563		hypothetical protein	31	31	Core	+	+	+	+	+	+	+	+	+	+	+	+	+	+	+	+	+	+	+	+	+	+	+	+	+	+	+	+	+	+	+
	citE		citrate (pro-3S)-lyase subunit beta	31	31	Core	+	+	+	+	+	+	+	+	+	+	+	+	+	+	+	+	+	+	+	+	+	+	+	+	+	+	+	+	+	+	+
	group_2565		hypothetical protein	31	31	Core	+	+	+	+	+	+	+	+	+	+	+	+	+	+	+	+	+	+	+	+	+	+	+	+	+	+	+	+	+	+	+
	group_2566		ABC transporter substrate-binding protein	31	31	Core	+	+	+	+	+	+	+	+	+	+	+	+	+	+	+	+	+	+	+	+	+	+	+	+	+	+	+	+	+	+	+
	folX		dihydroneopterin triphosphate 2'-epimerase	31	31	Core	+	+	+	+	+	+	+	+	+	+	+	+	+	+	+	+	+	+	+	+	+	+	+	+	+	+	+	+	+	+	+
	group_2568		glutathionylspermidine synthase family protein	31	31	Core	+	+	+	+	+	+	+	+	+	+	+	+	+	+	+	+	+	+	+	+	+	+	+	+	+	+	+	+	+	+	+
	clcA		H(+)/Cl(-) exchange transporter ClcA	31	31	Core	+	+	+	+	+	+	+	+	+	+	+	+	+	+	+	+	+	+	+	+	+	+	+	+	+	+	+	+	+	+	+
	group_2570		SulP family inorganic anion transporter	31	31	Core	+	+	+	+	+	+	+	+	+	+	+	+	+	+	+	+	+	+	+	+	+	+	+	+	+	+	+	+	+	+	+
	hydN		electron transport protein HydN	31	31	Core	+	+	+	+	+	+	+	+	+	+	+	+	+	+	+	+	+	+	+	+	+	+	+	+	+	+	+	+	+	+	+
	group_2572		hypothetical protein	31	31	Core	+	+	+	+	+	+	+	+	+	+	+	+	+	+	+	+	+	+	+	+	+	+	+	+	+	+	+	+	+	+	+
	arnF		4-amino-4-deoxy-L-arabinose-phosphoundecaprenol flippase subunit ArnF	31	31	Core	+	+	+	+	+	+	+	+	+	+	+	+	+	+	+	+	+	+	+	+	+	+	+	+	+	+	+	+	+	+	+
	sucA		2-oxoglutarate dehydrogenase E1 component	31	31	Core	+	+	+	+	+	+	+	+	+	+	+	+	+	+	+	+	+	+	+	+	+	+	+	+	+	+	+	+	+	+	+
	group_2575		CoA transferase	31	31	Core	+	+	+	+	+	+	+	+	+	+	+	+	+	+	+	+	+	+	+	+	+	+	+	+	+	+	+	+	+	+	+
	group_2576		EthD family reductase	31	31	Core	+	+	+	+	+	+	+	+	+	+	+	+	+	+	+	+	+	+	+	+	+	+	+	+	+	+	+	+	+	+	+
	putA		trifunctional transcriptional regulator/proline dehydrogenase/L-glutamate gamma-semialdehyde dehydrogenase	31	31	Core	+	+	+	+	+	+	+	+	+	+	+	+	+	+	+	+	+	+	+	+	+	+	+	+	+	+	+	+	+	+	+
	group_2578		lipoprotein	31	31	Core	+	+	+	+	+	+	+	+	+	+	+	+	+	+	+	+	+	+	+	+	+	+	+	+	+	+	+	+	+	+	+
	rpsU		30S ribosomal protein S21	31	31	Core	+	+	+	+	+	+	+	+	+	+	+	+	+	+	+	+	+	+	+	+	+	+	+	+	+	+	+	+	+	+	+
	group_258		hypothetical protein	31	31	Core	+	+	+	+	+	+	+	+	+	+	+	+	+	+	+	+	+	+	+	+	+	+	+	+	+	+	+	+	+	+	+
	folC		bifunctional tetrahydrofolate synthase/dihydrofolate synthase	31	31	Core	+	+	+	+	+	+	+	+	+	+	+	+	+	+	+	+	+	+	+	+	+	+	+	+	+	+	+	+	+	+	+
	group_2581		universal stress protein	31	31	Core	+	+	+	+	+	+	+	+	+	+	+	+	+	+	+	+	+	+	+	+	+	+	+	+	+	+	+	+	+	+	+
	nnr		bifunctional ADP-dependent NAD(P)H-hydrate dehydratase/NAD(P)H-hydrate epimerase	31	31	Core	+	+	+	+	+	+	+	+	+	+	+	+	+	+	+	+	+	+	+	+	+	+	+	+	+	+	+	+	+	+	+
	group_2583		IS3 family transposase ISSen1	31	31	Core	+	+	+	+	+	+	+	+	+	+	+	+	+	+	+	+	+	+	+	+	+	+	+	+	+	+	+	+	+	+	+
	group_2584		hypothetical protein	31	31	Core	+	+	+	+	+	+	+	+	+	+	+	+	+	+	+	+	+	+	+	+	+	+	+	+	+	+	+	+	+	+	+
	dkgA		2,5-didehydrogluconate reductase DkgA	31	31	Core	+	+	+	+	+	+	+	+	+	+	+	+	+	+	+	+	+	+	+	+	+	+	+	+	+	+	+	+	+	+	+
	fliE		flagellar hook-basal body complex protein FliE	31	31	Core	+	+	+	+	+	+	+	+	+	+	+	+	+	+	+	+	+	+	+	+	+	+	+	+	+	+	+	+	+	+	+
	group_2587		phosphoribosyltransferase family protein	31	31	Core	+	+	+	+	+	+	+	+	+	+	+	+	+	+	+	+	+	+	+	+	+	+	+	+	+	+	+	+	+	+	+
	group_2588		regulatory protein RecX	31	31	Core	+	+	+	+	+	+	+	+	+	+	+	+	+	+	+	+	+	+	+	+	+	+	+	+	+	+	+	+	+	+	+
	tyrR		transcriptional regulator TyrR	31	31	Core	+	+	+	+	+	+	+	+	+	+	+	+	+	+	+	+	+	+	+	+	+	+	+	+	+	+	+	+	+	+	+
	folK		2-amino-4-hydroxy-6- hydroxymethyldihydropteridine diphosphokinase	31	31	Core	+	+	+	+	+	+	+	+	+	+	+	+	+	+	+	+	+	+	+	+	+	+	+	+	+	+	+	+	+	+	+
	nrdR		transcriptional regulator NrdR	31	31	Core	+	+	+	+	+	+	+	+	+	+	+	+	+	+	+	+	+	+	+	+	+	+	+	+	+	+	+	+	+	+	+
	group_2592		replicative DNA helicase	31	31	Core	+	+	+	+	+	+	+	+	+	+	+	+	+	+	+	+	+	+	+	+	+	+	+	+	+	+	+	+	+	+	+
	fusA		elongation factor G	31	31	Core	+	+	+	+	+	+	+	+	+	+	+	+	+	+	+	+	+	+	+	+	+	+	+	+	+	+	+	+	+	+	+
	rmf		ribosome modulation factor	31	31	Core	+	+	+	+	+	+	+	+	+	+	+	+	+	+	+	+	+	+	+	+	+	+	+	+	+	+	+	+	+	+	+
	rpsB		30S ribosomal protein S2	31	31	Core	+	+	+	+	+	+	+	+	+	+	+	+	+	+	+	+	+	+	+	+	+	+	+	+	+	+	+	+	+	+	+
	syd		SecY-interacting protein	31	31	Core	+	+	+	+	+	+	+	+	+	+	+	+	+	+	+	+	+	+	+	+	+	+	+	+	+	+	+	+	+	+	+
	group_2597		type VI secretion system tip protein VgrG	31	31	Core	+	+	+	+	+	+	+	+	+	+	+	+	+	+	+	+	+	+	+	+	+	+	+	+	+	+	+	+	+	+	+
	group_2598		methyltransferase	31	31	Core	+	+	+	+	+	+	+	+	+	+	+	+	+	+	+	+	+	+	+	+	+	+	+	+	+	+	+	+	+	+	+
	group_2599		IS5 family transposase	31	31	Core	+	+	+	+	+	+	+	+	+	+	+	+	+	+	+	+	+	+	+	+	+	+	+	+	+	+	+	+	+	+	+
	fadR		fatty acid metabolism transcriptional regulator FadR	31	31	Core	+	+	+	+	+	+	+	+	+	+	+	+	+	+	+	+	+	+	+	+	+	+	+	+	+	+	+	+	+	+	+
	rpsP		30S ribosomal protein S16	31	31	Core	+	+	+	+	+	+	+	+	+	+	+	+	+	+	+	+	+	+	+	+	+	+	+	+	+	+	+	+	+	+	+
	queD		6-carboxytetrahydropterin synthase QueD	31	31	Core	+	+	+	+	+	+	+	+	+	+	+	+	+	+	+	+	+	+	+	+	+	+	+	+	+	+	+	+	+	+	+
	holB		DNA polymerase III subunit delta'	31	31	Core	+	+	+	+	+	+	+	+	+	+	+	+	+	+	+	+	+	+	+	+	+	+	+	+	+	+	+	+	+	+	+
	group_2603		uracil-xanthine permease family protein	31	31	Core	+	+	+	+	+	+	+	+	+	+	+	+	+	+	+	+	+	+	+	+	+	+	+	+	+	+	+	+	+	+	+
	group_2604		IS200/IS605 family transposase IS1541B	31	31	Core	+	+	+	+	+	+	+	+	+	+	+	+	+	+	+	+	+	+	+	+	+	+	+	+	+	+	+	+	+	+	+
	group_2605		response regulator	31	31	Core	+	+	+	+	+	+	+	+	+	+	+	+	+	+	+	+	+	+	+	+	+	+	+	+	+	+	+	+	+	+	+
	speFL		leader peptide SpeFL	31	31	Core	+	+	+	+	+	+	+	+	+	+	+	+	+	+	+	+	+	+	+	+	+	+	+	+	+	+	+	+	+	+	+
	group_2607		MFS transporter	31	31	Core	+	+	+	+	+	+	+	+	+	+	+	+	+	+	+	+	+	+	+	+	+	+	+	+	+	+	+	+	+	+	+
	hdeB		acid-activated periplasmic chaperone HdeB	31	31	Core	+	+	+	+	+	+	+	+	+	+	+	+	+	+	+	+	+	+	+	+	+	+	+	+	+	+	+	+	+	+	+
	group_2609		tRNA-uridine aminocarboxypropyltransferase	31	31	Core	+	+	+	+	+	+	+	+	+	+	+	+	+	+	+	+	+	+	+	+	+	+	+	+	+	+	+	+	+	+	+
	yciA		acyl-CoA thioester hydrolase YciA	31	31	Core	+	+	+	+	+	+	+	+	+	+	+	+	+	+	+	+	+	+	+	+	+	+	+	+	+	+	+	+	+	+	+
	fliJ		flagellar export protein FliJ	31	31	Core	+	+	+	+	+	+	+	+	+	+	+	+	+	+	+	+	+	+	+	+	+	+	+	+	+	+	+	+	+	+	+
	carA		glutamine-hydrolyzing carbamoyl-phosphate synthase small subunit	31	31	Core	+	+	+	+	+	+	+	+	+	+	+	+	+	+	+	+	+	+	+	+	+	+	+	+	+	+	+	+	+	+	+
	ruvX		Holliday junction resolvase RuvX	31	31	Core	+	+	+	+	+	+	+	+	+	+	+	+	+	+	+	+	+	+	+	+	+	+	+	+	+	+	+	+	+	+	+
	dnaN		DNA polymerase III subunit beta	31	31	Core	+	+	+	+	+	+	+	+	+	+	+	+	+	+	+	+	+	+	+	+	+	+	+	+	+	+	+	+	+	+	+
	group_2614		GGDEF domain-containing protein	31	31	Core	+	+	+	+	+	+	+	+	+	+	+	+	+	+	+	+	+	+	+	+	+	+	+	+	+	+	+	+	+	+	+
	htpG		molecular chaperone HtpG	31	31	Core	+	+	+	+	+	+	+	+	+	+	+	+	+	+	+	+	+	+	+	+	+	+	+	+	+	+	+	+	+	+	+
	hdfR		HTH-type transcriptional regulator HdfR	31	31	Core	+	+	+	+	+	+	+	+	+	+	+	+	+	+	+	+	+	+	+	+	+	+	+	+	+	+	+	+	+	+	+
	group_2617		SlyX family protein	31	31	Core	+	+	+	+	+	+	+	+	+	+	+	+	+	+	+	+	+	+	+	+	+	+	+	+	+	+	+	+	+	+	+
	group_2618		hypothetical protein	31	31	Core	+	+	+	+	+	+	+	+	+	+	+	+	+	+	+	+	+	+	+	+	+	+	+	+	+	+	+	+	+	+	+
	folD		bifunctional methylenetetrahydrofolate dehydrogenase/methenyltetrahydrofolate cyclohydrolase FolD protein	31	31	Core	+	+	+	+	+	+	+	+	+	+	+	+	+	+	+	+	+	+	+	+	+	+	+	+	+	+	+	+	+	+	+
	group_262		hypothetical protein	31	31	Core	+	+	+	+	+	+	+	+	+	+	+	+	+	+	+	+	+	+	+	+	+	+	+	+	+	+	+	+	+	+	+
	sgrR		HTH-type transcriptional regulator SgrR	31	31	Core	+	+	+	+	+	+	+	+	+	+	+	+	+	+	+	+	+	+	+	+	+	+	+	+	+	+	+	+	+	+	+
	group_2621		DNA polymerase III subunit psi	31	31	Core	+	+	+	+	+	+	+	+	+	+	+	+	+	+	+	+	+	+	+	+	+	+	+	+	+	+	+	+	+	+	+
	tsaA		tRNA (N6-threonylcarbamoyladenosine(37)-N6)-methyltransferase TrmO	31	31	Core	+	+	+	+	+	+	+	+	+	+	+	+	+	+	+	+	+	+	+	+	+	+	+	+	+	+	+	+	+	+	+
	group_2623		YfgM family protein	31	31	Core	+	+	+	+	+	+	+	+	+	+	+	+	+	+	+	+	+	+	+	+	+	+	+	+	+	+	+	+	+	+	+
	hcp		hydroxylamine reductase	31	31	Core	+	+	+	+	+	+	+	+	+	+	+	+	+	+	+	+	+	+	+	+	+	+	+	+	+	+	+	+	+	+	+
	nuoE		NADH-quinone oxidoreductase subunit NuoE	31	31	Core	+	+	+	+	+	+	+	+	+	+	+	+	+	+	+	+	+	+	+	+	+	+	+	+	+	+	+	+	+	+	+
	cspD		cold shock domain-containing protein CspD	31	31	Core	+	+	+	+	+	+	+	+	+	+	+	+	+	+	+	+	+	+	+	+	+	+	+	+	+	+	+	+	+	+	+
	asmA		outer membrane assembly protein AsmA	31	31	Core	+	+	+	+	+	+	+	+	+	+	+	+	+	+	+	+	+	+	+	+	+	+	+	+	+	+	+	+	+	+	+
	mdh		malate dehydrogenase	31	31	Core	+	+	+	+	+	+	+	+	+	+	+	+	+	+	+	+	+	+	+	+	+	+	+	+	+	+	+	+	+	+	+
	malZ		maltodextrin glucosidase	31	31	Core	+	+	+	+	+	+	+	+	+	+	+	+	+	+	+	+	+	+	+	+	+	+	+	+	+	+	+	+	+	+	+
	cspE_1		transcription antiterminator/RNA stability regulator CspE	31	31	Core	+	+	+	+	+	+	+	+	+	+	+	+	+	+	+	+	+	+	+	+	+	+	+	+	+	+	+	+	+	+	+
	cpxR		envelope stress response regulator transcription factor CpxR	31	31	Core	+	+	+	+	+	+	+	+	+	+	+	+	+	+	+	+	+	+	+	+	+	+	+	+	+	+	+	+	+	+	+
	fruK		1-phosphofructokinase	31	31	Core	+	+	+	+	+	+	+	+	+	+	+	+	+	+	+	+	+	+	+	+	+	+	+	+	+	+	+	+	+	+	+
	group_2632		ATP-binding cassette domain-containing protein	31	31	Core	+	+	+	+	+	+	+	+	+	+	+	+	+	+	+	+	+	+	+	+	+	+	+	+	+	+	+	+	+	+	+
	ribD		bifunctional diaminohydroxyphosphoribosylaminopyrimidine deaminase/5-amino-6-(5-phosphoribosylamino)uracil reductase RibD	31	31	Core	+	+	+	+	+	+	+	+	+	+	+	+	+	+	+	+	+	+	+	+	+	+	+	+	+	+	+	+	+	+	+
	recJ		single-stranded-DNA-specific exonuclease RecJ	31	31	Core	+	+	+	+	+	+	+	+	+	+	+	+	+	+	+	+	+	+	+	+	+	+	+	+	+	+	+	+	+	+	+
	gpt		xanthine phosphoribosyltransferase	31	31	Core	+	+	+	+	+	+	+	+	+	+	+	+	+	+	+	+	+	+	+	+	+	+	+	+	+	+	+	+	+	+	+
	group_2636		RNA-guided endonuclease TnpB family protein	31	31	Core	+	+	+	+	+	+	+	+	+	+	+	+	+	+	+	+	+	+	+	+	+	+	+	+	+	+	+	+	+	+	+
	asnC		transcriptional regulator AsnC	31	31	Core	+	+	+	+	+	+	+	+	+	+	+	+	+	+	+	+	+	+	+	+	+	+	+	+	+	+	+	+	+	+	+
	lysS		lysine--tRNA ligase	31	31	Core	+	+	+	+	+	+	+	+	+	+	+	+	+	+	+	+	+	+	+	+	+	+	+	+	+	+	+	+	+	+	+
	group_2639		lysine exporter LysO family protein	31	31	Core	+	+	+	+	+	+	+	+	+	+	+	+	+	+	+	+	+	+	+	+	+	+	+	+	+	+	+	+	+	+	+
	group_264		hypothetical protein	31	31	Core	+	+	+	+	+	+	+	+	+	+	+	+	+	+	+	+	+	+	+	+	+	+	+	+	+	+	+	+	+	+	+
	dpiA		two-component response regulator DpiA	31	31	Core	+	+	+	+	+	+	+	+	+	+	+	+	+	+	+	+	+	+	+	+	+	+	+	+	+	+	+	+	+	+	+
	group_2641		ATP-binding cassette domain-containing protein	31	31	Core	+	+	+	+	+	+	+	+	+	+	+	+	+	+	+	+	+	+	+	+	+	+	+	+	+	+	+	+	+	+	+
	group_2642		L-threonylcarbamoyladenylate synthase	31	31	Core	+	+	+	+	+	+	+	+	+	+	+	+	+	+	+	+	+	+	+	+	+	+	+	+	+	+	+	+	+	+	+
	curA		NADPH-dependent curcumin reductase	31	31	Core	+	+	+	+	+	+	+	+	+	+	+	+	+	+	+	+	+	+	+	+	+	+	+	+	+	+	+	+	+	+	+
	group_2644		glycosyltransferase family 25 protein	31	31	Core	+	+	+	+	+	+	+	+	+	+	+	+	+	+	+	+	+	+	+	+	+	+	+	+	+	+	+	+	+	+	+
	group_2645		co-chaperone GroES	31	31	Core	+	+	+	+	+	+	+	+	+	+	+	+	+	+	+	+	+	+	+	+	+	+	+	+	+	+	+	+	+	+	+
	group_2646		C69 family dipeptidase	31	31	Core	+	+	+	+	+	+	+	+	+	+	+	+	+	+	+	+	+	+	+	+	+	+	+	+	+	+	+	+	+	+	+
	rsmE		16S rRNA (uracil(1498)-N(3))-methyltransferase	31	31	Core	+	+	+	+	+	+	+	+	+	+	+	+	+	+	+	+	+	+	+	+	+	+	+	+	+	+	+	+	+	+	+
	rplB		50S ribosomal protein L2	31	31	Core	+	+	+	+	+	+	+	+	+	+	+	+	+	+	+	+	+	+	+	+	+	+	+	+	+	+	+	+	+	+	+
	cheZ		protein phosphatase CheZ	31	31	Core	+	+	+	+	+	+	+	+	+	+	+	+	+	+	+	+	+	+	+	+	+	+	+	+	+	+	+	+	+	+	+
	group_265		sugar porter family MFS transporter	31	31	Core	+	+	+	+	+	+	+	+	+	+	+	+	+	+	+	+	+	+	+	+	+	+	+	+	+	+	+	+	+	+	+
	group_2650		alpha/beta fold hydrolase	31	31	Core	+	+	+	+	+	+	+	+	+	+	+	+	+	+	+	+	+	+	+	+	+	+	+	+	+	+	+	+	+	+	+
	typA		ribosome-dependent GTPase TypA	31	31	Core	+	+	+	+	+	+	+	+	+	+	+	+	+	+	+	+	+	+	+	+	+	+	+	+	+	+	+	+	+	+	+
	hinT		purine nucleoside phosphoramidase	31	31	Core	+	+	+	+	+	+	+	+	+	+	+	+	+	+	+	+	+	+	+	+	+	+	+	+	+	+	+	+	+	+	+
	group_2653		phage holin family protein	31	31	Core	+	+	+	+	+	+	+	+	+	+	+	+	+	+	+	+	+	+	+	+	+	+	+	+	+	+	+	+	+	+	+
	group_2654		IS630 family transposase	31	31	Core	+	+	+	+	+	+	+	+	+	+	+	+	+	+	+	+	+	+	+	+	+	+	+	+	+	+	+	+	+	+	+
	hpf		ribosome hibernation promoting factor	31	31	Core	+	+	+	+	+	+	+	+	+	+	+	+	+	+	+	+	+	+	+	+	+	+	+	+	+	+	+	+	+	+	+
	group_2656		elongation factor P hydroxylase	31	31	Core	+	+	+	+	+	+	+	+	+	+	+	+	+	+	+	+	+	+	+	+	+	+	+	+	+	+	+	+	+	+	+
	group_2657		hemagglutinin repeat-containing protein	31	31	Core	+	+	+	+	+	+	+	+	+	+	+	+	+	+	+	+	+	+	+	+	+	+	+	+	+	+	+	+	+	+	+
	nusG		transcription termination/antitermination protein NusG	31	31	Core	+	+	+	+	+	+	+	+	+	+	+	+	+	+	+	+	+	+	+	+	+	+	+	+	+	+	+	+	+	+	+
	group_2659		multifunctional CCA addition/repair protein	31	31	Core	+	+	+	+	+	+	+	+	+	+	+	+	+	+	+	+	+	+	+	+	+	+	+	+	+	+	+	+	+	+	+
	group_266		EAL domain-containing protein	31	31	Core	+	+	+	+	+	+	+	+	+	+	+	+	+	+	+	+	+	+	+	+	+	+	+	+	+	+	+	+	+	+	+
	modA_1		molybdate ABC transporter substrate-binding protein	31	31	Core	+	+	+	+	+	+	+	+	+	+	+	+	+	+	+	+	+	+	+	+	+	+	+	+	+	+	+	+	+	+	+
	group_2661		FAD:protein FMN transferase	31	31	Core	+	+	+	+	+	+	+	+	+	+	+	+	+	+	+	+	+	+	+	+	+	+	+	+	+	+	+	+	+	+	+
	group_2662		hypothetical protein	31	31	Core	+	+	+	+	+	+	+	+	+	+	+	+	+	+	+	+	+	+	+	+	+	+	+	+	+	+	+	+	+	+	+
	group_2663		YgiW/YdeI family stress tolerance OB fold protein	31	31	Core	+	+	+	+	+	+	+	+	+	+	+	+	+	+	+	+	+	+	+	+	+	+	+	+	+	+	+	+	+	+	+
	potD		spermidine/putrescine ABC transporter substrate-binding protein PotD	31	31	Core	+	+	+	+	+	+	+	+	+	+	+	+	+	+	+	+	+	+	+	+	+	+	+	+	+	+	+	+	+	+	+
	group_2665		putative peptidoglycan-binding domain-containing protein	31	31	Core	+	+	+	+	+	+	+	+	+	+	+	+	+	+	+	+	+	+	+	+	+	+	+	+	+	+	+	+	+	+	+
	group_2666		disulfide bond formation protein B	31	31	Core	+	+	+	+	+	+	+	+	+	+	+	+	+	+	+	+	+	+	+	+	+	+	+	+	+	+	+	+	+	+	+
	rpmC		50S ribosomal protein L29	31	31	Core	+	+	+	+	+	+	+	+	+	+	+	+	+	+	+	+	+	+	+	+	+	+	+	+	+	+	+	+	+	+	+
	glpQ		glycerophosphodiester phosphodiesterase	31	31	Core	+	+	+	+	+	+	+	+	+	+	+	+	+	+	+	+	+	+	+	+	+	+	+	+	+	+	+	+	+	+	+
	group_2669		hypothetical protein	31	31	Core	+	+	+	+	+	+	+	+	+	+	+	+	+	+	+	+	+	+	+	+	+	+	+	+	+	+	+	+	+	+	+
	group_267		U32 family peptidase	31	31	Core	+	+	+	+	+	+	+	+	+	+	+	+	+	+	+	+	+	+	+	+	+	+	+	+	+	+	+	+	+	+	+
	group_2670		hypothetical protein	31	31	Core	+	+	+	+	+	+	+	+	+	+	+	+	+	+	+	+	+	+	+	+	+	+	+	+	+	+	+	+	+	+	+
	group_2671		YggS family pyridoxal phosphate-dependent enzyme	31	31	Core	+	+	+	+	+	+	+	+	+	+	+	+	+	+	+	+	+	+	+	+	+	+	+	+	+	+	+	+	+	+	+
	pgpA		phosphatidylglycerophosphatase A	31	31	Core	+	+	+	+	+	+	+	+	+	+	+	+	+	+	+	+	+	+	+	+	+	+	+	+	+	+	+	+	+	+	+
	group_2673		NCS2 family permease	31	31	Core	+	+	+	+	+	+	+	+	+	+	+	+	+	+	+	+	+	+	+	+	+	+	+	+	+	+	+	+	+	+	+
	group_2674		LysR substrate-binding domain-containing protein	31	31	Core	+	+	+	+	+	+	+	+	+	+	+	+	+	+	+	+	+	+	+	+	+	+	+	+	+	+	+	+	+	+	+
	sohB		protease SohB	31	31	Core	+	+	+	+	+	+	+	+	+	+	+	+	+	+	+	+	+	+	+	+	+	+	+	+	+	+	+	+	+	+	+
	dmsB		dimethylsulfoxide reductase subunit B	31	31	Core	+	+	+	+	+	+	+	+	+	+	+	+	+	+	+	+	+	+	+	+	+	+	+	+	+	+	+	+	+	+	+
	group_2677		transcriptional regulator	31	31	Core	+	+	+	+	+	+	+	+	+	+	+	+	+	+	+	+	+	+	+	+	+	+	+	+	+	+	+	+	+	+	+
	frdD		fumarate reductase subunit FrdD	31	31	Core	+	+	+	+	+	+	+	+	+	+	+	+	+	+	+	+	+	+	+	+	+	+	+	+	+	+	+	+	+	+	+
	recF		DNA replication/repair protein RecF	31	31	Core	+	+	+	+	+	+	+	+	+	+	+	+	+	+	+	+	+	+	+	+	+	+	+	+	+	+	+	+	+	+	+
	asrA_1		Anaerobic sulfite reductase subunit A	31	31	Core	+	+	+	+	+	+	+	+	+	+	+	+	+	+	+	+	+	+	+	+	+	+	+	+	+	+	+	+	+	+	+
	cpdA		3',5'-cyclic-AMP phosphodiesterase	31	31	Core	+	+	+	+	+	+	+	+	+	+	+	+	+	+	+	+	+	+	+	+	+	+	+	+	+	+	+	+	+	+	+
	group_2681		ATP-binding protein	31	31	Core	+	+	+	+	+	+	+	+	+	+	+	+	+	+	+	+	+	+	+	+	+	+	+	+	+	+	+	+	+	+	+
	group_2682		glutathione peroxidase	31	31	Core	+	+	+	+	+	+	+	+	+	+	+	+	+	+	+	+	+	+	+	+	+	+	+	+	+	+	+	+	+	+	+
	tyrS		tyrosine--tRNA ligase	31	31	Core	+	+	+	+	+	+	+	+	+	+	+	+	+	+	+	+	+	+	+	+	+	+	+	+	+	+	+	+	+	+	+
	group_2684		Maf family protein	31	31	Core	+	+	+	+	+	+	+	+	+	+	+	+	+	+	+	+	+	+	+	+	+	+	+	+	+	+	+	+	+	+	+
	mepA		penicillin-insensitive murein endopeptidase	31	31	Core	+	+	+	+	+	+	+	+	+	+	+	+	+	+	+	+	+	+	+	+	+	+	+	+	+	+	+	+	+	+	+
	ybjM		inner membrane protein YbjM	31	31	Core	+	+	+	+	+	+	+	+	+	+	+	+	+	+	+	+	+	+	+	+	+	+	+	+	+	+	+	+	+	+	+
	group_2687		glycine zipper 2TM domain-containing protein	31	31	Core	+	+	+	+	+	+	+	+	+	+	+	+	+	+	+	+	+	+	+	+	+	+	+	+	+	+	+	+	+	+	+
	gcvT		glycine cleavage system aminomethyltransferase GcvT	31	31	Core	+	+	+	+	+	+	+	+	+	+	+	+	+	+	+	+	+	+	+	+	+	+	+	+	+	+	+	+	+	+	+
	mnmC		bifunctional tRNA (5-methylaminomethyl-2-thiouridine)(34)-methyltransferase MnmD/FAD-dependent 5-carboxymethylaminomethyl-2-thiouridine(34)oxidoreductase MnmC	31	31	Core	+	+	+	+	+	+	+	+	+	+	+	+	+	+	+	+	+	+	+	+	+	+	+	+	+	+	+	+	+	+	+
	group_269		hypothetical protein	31	31	Core	+	+	+	+	+	+	+	+	+	+	+	+	+	+	+	+	+	+	+	+	+	+	+	+	+	+	+	+	+	+	+
	queC		7-cyano-7-deazaguanine synthase QueC	31	31	Core	+	+	+	+	+	+	+	+	+	+	+	+	+	+	+	+	+	+	+	+	+	+	+	+	+	+	+	+	+	+	+
	lptG		LPS export ABC transporter permease LptG	31	31	Core	+	+	+	+	+	+	+	+	+	+	+	+	+	+	+	+	+	+	+	+	+	+	+	+	+	+	+	+	+	+	+
	group_2692		IS3 family transposase ISSen1	31	31	Core	+	+	+	+	+	+	+	+	+	+	+	+	+	+	+	+	+	+	+	+	+	+	+	+	+	+	+	+	+	+	+
	group_2693		ABC transporter permease	31	31	Core	+	+	+	+	+	+	+	+	+	+	+	+	+	+	+	+	+	+	+	+	+	+	+	+	+	+	+	+	+	+	+
	ydiK		AI-2E family transporter YdiK	31	31	Core	+	+	+	+	+	+	+	+	+	+	+	+	+	+	+	+	+	+	+	+	+	+	+	+	+	+	+	+	+	+	+
	group_2695		major outer membrane lipoprotein	31	31	Core	+	+	+	+	+	+	+	+	+	+	+	+	+	+	+	+	+	+	+	+	+	+	+	+	+	+	+	+	+	+	+
	group_2696		glycosyltransferase	31	31	Core	+	+	+	+	+	+	+	+	+	+	+	+	+	+	+	+	+	+	+	+	+	+	+	+	+	+	+	+	+	+	+
	group_2697		hypothetical protein	31	31	Core	+	+	+	+	+	+	+	+	+	+	+	+	+	+	+	+	+	+	+	+	+	+	+	+	+	+	+	+	+	+	+
	glpA		anaerobic glycerol-3-phosphate dehydrogenase subunit A	31	31	Core	+	+	+	+	+	+	+	+	+	+	+	+	+	+	+	+	+	+	+	+	+	+	+	+	+	+	+	+	+	+	+
	group_2699		LysR family transcriptional regulator	31	31	Core	+	+	+	+	+	+	+	+	+	+	+	+	+	+	+	+	+	+	+	+	+	+	+	+	+	+	+	+	+	+	+
	yut		urea transporter	31	31	Core	+	+	+	+	+	+	+	+	+	+	+	+	+	+	+	+	+	+	+	+	+	+	+	+	+	+	+	+	+	+	+
	group_2700		exoribonuclease II	31	31	Core	+	+	+	+	+	+	+	+	+	+	+	+	+	+	+	+	+	+	+	+	+	+	+	+	+	+	+	+	+	+	+
	prmA		50S ribosomal protein L11 methyltransferase	31	31	Core	+	+	+	+	+	+	+	+	+	+	+	+	+	+	+	+	+	+	+	+	+	+	+	+	+	+	+	+	+	+	+
	group_2702		protein YgfX	31	31	Core	+	+	+	+	+	+	+	+	+	+	+	+	+	+	+	+	+	+	+	+	+	+	+	+	+	+	+	+	+	+	+
	rsmH		16S rRNA (cytosine(1402)-N(4))-methyltransferase RsmH	31	31	Core	+	+	+	+	+	+	+	+	+	+	+	+	+	+	+	+	+	+	+	+	+	+	+	+	+	+	+	+	+	+	+
	gloB		hydroxyacylglutathione hydrolase	31	31	Core	+	+	+	+	+	+	+	+	+	+	+	+	+	+	+	+	+	+	+	+	+	+	+	+	+	+	+	+	+	+	+
	group_2705		ATP-binding cassette domain-containing protein	31	31	Core	+	+	+	+	+	+	+	+	+	+	+	+	+	+	+	+	+	+	+	+	+	+	+	+	+	+	+	+	+	+	+
	yfbV		terminus macrodomain insulation protein YfbV	31	31	Core	+	+	+	+	+	+	+	+	+	+	+	+	+	+	+	+	+	+	+	+	+	+	+	+	+	+	+	+	+	+	+
	smrB		endonuclease SmrB	31	31	Core	+	+	+	+	+	+	+	+	+	+	+	+	+	+	+	+	+	+	+	+	+	+	+	+	+	+	+	+	+	+	+
	miaB		tRNA (N6-isopentenyl adenosine(37)-C2)-methylthiotransferase MiaB	31	31	Core	+	+	+	+	+	+	+	+	+	+	+	+	+	+	+	+	+	+	+	+	+	+	+	+	+	+	+	+	+	+	+
	group_2709		SLC13 family permease	31	31	Core	+	+	+	+	+	+	+	+	+	+	+	+	+	+	+	+	+	+	+	+	+	+	+	+	+	+	+	+	+	+	+
	group_271		HlyD family type I secretion periplasmic adaptor subunit	31	31	Core	+	+	+	+	+	+	+	+	+	+	+	+	+	+	+	+	+	+	+	+	+	+	+	+	+	+	+	+	+	+	+
	group_2710		winged helix-turn-helix domain-containing protein	31	31	Core	+	+	+	+	+	+	+	+	+	+	+	+	+	+	+	+	+	+	+	+	+	+	+	+	+	+	+	+	+	+	+
	group_2711		Trm112 family protein	31	31	Core	+	+	+	+	+	+	+	+	+	+	+	+	+	+	+	+	+	+	+	+	+	+	+	+	+	+	+	+	+	+	+
	group_2712		hypothetical protein	31	31	Core	+	+	+	+	+	+	+	+	+	+	+	+	+	+	+	+	+	+	+	+	+	+	+	+	+	+	+	+	+	+	+
	group_2713		formate dehydrogenase H subunit alpha, selenocysteine-containing	31	31	Core	+	+	+	+	+	+	+	+	+	+	+	+	+	+	+	+	+	+	+	+	+	+	+	+	+	+	+	+	+	+	+
	group_2714		5'-nucleotidase, lipoprotein e(P4) family	31	31	Core	+	+	+	+	+	+	+	+	+	+	+	+	+	+	+	+	+	+	+	+	+	+	+	+	+	+	+	+	+	+	+
	group_2715		hypothetical protein	31	31	Core	+	+	+	+	+	+	+	+	+	+	+	+	+	+	+	+	+	+	+	+	+	+	+	+	+	+	+	+	+	+	+
	group_2716		hydrogenase expression/formation protein	31	31	Core	+	+	+	+	+	+	+	+	+	+	+	+	+	+	+	+	+	+	+	+	+	+	+	+	+	+	+	+	+	+	+
	ypfH		esterase	31	31	Core	+	+	+	+	+	+	+	+	+	+	+	+	+	+	+	+	+	+	+	+	+	+	+	+	+	+	+	+	+	+	+
	group_2718		restriction endonuclease subunit S	31	31	Core	+	+	+	+	+	+	+	+	+	+	+	+	+	+	+	+	+	+	+	+	+	+	+	+	+	+	+	+	+	+	+
	group_2719		hemin uptake protein HemP	31	31	Core	+	+	+	+	+	+	+	+	+	+	+	+	+	+	+	+	+	+	+	+	+	+	+	+	+	+	+	+	+	+	+
	group_272		hypothetical protein	31	31	Core	+	+	+	+	+	+	+	+	+	+	+	+	+	+	+	+	+	+	+	+	+	+	+	+	+	+	+	+	+	+	+
	group_2720		YqjK family protein	31	31	Core	+	+	+	+	+	+	+	+	+	+	+	+	+	+	+	+	+	+	+	+	+	+	+	+	+	+	+	+	+	+	+
	tatA		Sec-independent protein translocase subunit TatA	31	31	Core	+	+	+	+	+	+	+	+	+	+	+	+	+	+	+	+	+	+	+	+	+	+	+	+	+	+	+	+	+	+	+
	group_2722		MurR/RpiR family transcriptional regulator	31	31	Core	+	+	+	+	+	+	+	+	+	+	+	+	+	+	+	+	+	+	+	+	+	+	+	+	+	+	+	+	+	+	+
	ulaB		PTS ascorbate transporter subunit IIB	31	31	Core	+	+	+	+	+	+	+	+	+	+	+	+	+	+	+	+	+	+	+	+	+	+	+	+	+	+	+	+	+	+	+
	acnB		bifunctional aconitate hydratase 2/2-methylisocitrate dehydratase	31	31	Core	+	+	+	+	+	+	+	+	+	+	+	+	+	+	+	+	+	+	+	+	+	+	+	+	+	+	+	+	+	+	+
	agaR_1		transcriptional repressor AgaR	31	31	Core	+	+	+	+	+	+	+	+	+	+	+	+	+	+	+	+	+	+	+	+	+	+	+	+	+	+	+	+	+	+	+
	metR		HTH-type transcriptional regulator MetR	31	31	Core	+	+	+	+	+	+	+	+	+	+	+	+	+	+	+	+	+	+	+	+	+	+	+	+	+	+	+	+	+	+	+
	group_2727		hypothetical protein	31	31	Core	+	+	+	+	+	+	+	+	+	+	+	+	+	+	+	+	+	+	+	+	+	+	+	+	+	+	+	+	+	+	+
	panD		aspartate 1-decarboxylase	31	31	Core	+	+	+	+	+	+	+	+	+	+	+	+	+	+	+	+	+	+	+	+	+	+	+	+	+	+	+	+	+	+	+
	dxs		1-deoxy-D-xylulose-5-phosphate synthase	31	31	Core	+	+	+	+	+	+	+	+	+	+	+	+	+	+	+	+	+	+	+	+	+	+	+	+	+	+	+	+	+	+	+
	group_273		KilA-N domain-containing protein	31	31	Core	+	+	+	+	+	+	+	+	+	+	+	+	+	+	+	+	+	+	+	+	+	+	+	+	+	+	+	+	+	+	+
	metK		methionine adenosyltransferase	31	31	Core	+	+	+	+	+	+	+	+	+	+	+	+	+	+	+	+	+	+	+	+	+	+	+	+	+	+	+	+	+	+	+
	group_2731		hypothetical protein	31	31	Core	+	+	+	+	+	+	+	+	+	+	+	+	+	+	+	+	+	+	+	+	+	+	+	+	+	+	+	+	+	+	+
	group_2732		endonuclease/exonuclease/phosphatase family protein	31	31	Core	+	+	+	+	+	+	+	+	+	+	+	+	+	+	+	+	+	+	+	+	+	+	+	+	+	+	+	+	+	+	+
	rimJ		ribosomal protein S5-alanine N-acetyltransferase	31	31	Core	+	+	+	+	+	+	+	+	+	+	+	+	+	+	+	+	+	+	+	+	+	+	+	+	+	+	+	+	+	+	+
	psiE		phosphate-starvation-inducible protein PsiE	31	31	Core	+	+	+	+	+	+	+	+	+	+	+	+	+	+	+	+	+	+	+	+	+	+	+	+	+	+	+	+	+	+	+
	group_2735		phosphatase PAP2 family protein	31	31	Core	+	+	+	+	+	+	+	+	+	+	+	+	+	+	+	+	+	+	+	+	+	+	+	+	+	+	+	+	+	+	+
	group_2736		universal stress protein	31	31	Core	+	+	+	+	+	+	+	+	+	+	+	+	+	+	+	+	+	+	+	+	+	+	+	+	+	+	+	+	+	+	+
	hycI		hydrogenase maturation peptidase HycI	31	31	Core	+	+	+	+	+	+	+	+	+	+	+	+	+	+	+	+	+	+	+	+	+	+	+	+	+	+	+	+	+	+	+
	group_2738		hypothetical protein	31	31	Core	+	+	+	+	+	+	+	+	+	+	+	+	+	+	+	+	+	+	+	+	+	+	+	+	+	+	+	+	+	+	+
	group_2739		SCP2 domain-containing protein	31	31	Core	+	+	+	+	+	+	+	+	+	+	+	+	+	+	+	+	+	+	+	+	+	+	+	+	+	+	+	+	+	+	+
	rluE		23S rRNA pseudouridine(2457) synthase RluE	31	31	Core	+	+	+	+	+	+	+	+	+	+	+	+	+	+	+	+	+	+	+	+	+	+	+	+	+	+	+	+	+	+	+
	flgL		flagellar hook-associated protein FlgL	31	31	Core	+	+	+	+	+	+	+	+	+	+	+	+	+	+	+	+	+	+	+	+	+	+	+	+	+	+	+	+	+	+	+
	group_2741		hypothetical protein	31	31	Core	+	+	+	+	+	+	+	+	+	+	+	+	+	+	+	+	+	+	+	+	+	+	+	+	+	+	+	+	+	+	+
	glpG		rhomboid family intramembrane serine protease GlpG	31	31	Core	+	+	+	+	+	+	+	+	+	+	+	+	+	+	+	+	+	+	+	+	+	+	+	+	+	+	+	+	+	+	+
	hemG		menaquinone-dependent protoporphyrinogen IX dehydrogenase	31	31	Core	+	+	+	+	+	+	+	+	+	+	+	+	+	+	+	+	+	+	+	+	+	+	+	+	+	+	+	+	+	+	+
	folP_1		dihydropteroate synthase	31	31	Core	+	+	+	+	+	+	+	+	+	+	+	+	+	+	+	+	+	+	+	+	+	+	+	+	+	+	+	+	+	+	+
	group_2745		zinc ribbon domain-containing protein YjdM	31	31	Core	+	+	+	+	+	+	+	+	+	+	+	+	+	+	+	+	+	+	+	+	+	+	+	+	+	+	+	+	+	+	+
	group_2746		30S ribosomal protein S12 methylthiotransferase accessory protein YcaO	31	31	Core	+	+	+	+	+	+	+	+	+	+	+	+	+	+	+	+	+	+	+	+	+	+	+	+	+	+	+	+	+	+	+
	citD		citrate lyase acyl carrier protein	31	31	Core	+	+	+	+	+	+	+	+	+	+	+	+	+	+	+	+	+	+	+	+	+	+	+	+	+	+	+	+	+	+	+
	yfaE		class I ribonucleotide reductase maintenance protein YfaE	31	31	Core	+	+	+	+	+	+	+	+	+	+	+	+	+	+	+	+	+	+	+	+	+	+	+	+	+	+	+	+	+	+	+
	group_2749		hypothetical protein	31	31	Core	+	+	+	+	+	+	+	+	+	+	+	+	+	+	+	+	+	+	+	+	+	+	+	+	+	+	+	+	+	+	+
	fliQ		flagellar biosynthesis protein FliQ	31	31	Core	+	+	+	+	+	+	+	+	+	+	+	+	+	+	+	+	+	+	+	+	+	+	+	+	+	+	+	+	+	+	+
	group_2750		DNA polymerase III subunit theta	31	31	Core	+	+	+	+	+	+	+	+	+	+	+	+	+	+	+	+	+	+	+	+	+	+	+	+	+	+	+	+	+	+	+
	argC		N-acetyl-gamma-glutamyl-phosphate reductase	31	31	Core	+	+	+	+	+	+	+	+	+	+	+	+	+	+	+	+	+	+	+	+	+	+	+	+	+	+	+	+	+	+	+
	cheA		chemotaxis protein CheA	31	31	Core	+	+	+	+	+	+	+	+	+	+	+	+	+	+	+	+	+	+	+	+	+	+	+	+	+	+	+	+	+	+	+
	recC		exodeoxyribonuclease V subunit gamma	31	31	Core	+	+	+	+	+	+	+	+	+	+	+	+	+	+	+	+	+	+	+	+	+	+	+	+	+	+	+	+	+	+	+
	plsX		phosphate acyltransferase PlsX	31	31	Core	+	+	+	+	+	+	+	+	+	+	+	+	+	+	+	+	+	+	+	+	+	+	+	+	+	+	+	+	+	+	+
	group_2755		AbrB family transcriptional regulator	31	31	Core	+	+	+	+	+	+	+	+	+	+	+	+	+	+	+	+	+	+	+	+	+	+	+	+	+	+	+	+	+	+	+
	group_2756		3-oxoacid CoA-transferase subunit B	31	31	Core	+	+	+	+	+	+	+	+	+	+	+	+	+	+	+	+	+	+	+	+	+	+	+	+	+	+	+	+	+	+	+
	fliL		flagellar basal body-associated protein FliL	31	31	Core	+	+	+	+	+	+	+	+	+	+	+	+	+	+	+	+	+	+	+	+	+	+	+	+	+	+	+	+	+	+	+
	atpB		F0F1 ATP synthase subunit A	31	31	Core	+	+	+	+	+	+	+	+	+	+	+	+	+	+	+	+	+	+	+	+	+	+	+	+	+	+	+	+	+	+	+
	zapE		cell division protein ZapE	31	31	Core	+	+	+	+	+	+	+	+	+	+	+	+	+	+	+	+	+	+	+	+	+	+	+	+	+	+	+	+	+	+	+
	focA		formate transporter FocA	31	31	Core	+	+	+	+	+	+	+	+	+	+	+	+	+	+	+	+	+	+	+	+	+	+	+	+	+	+	+	+	+	+	+
	group_2760		dihydrodipicolinate synthase family protein	31	31	Core	+	+	+	+	+	+	+	+	+	+	+	+	+	+	+	+	+	+	+	+	+	+	+	+	+	+	+	+	+	+	+
	group_2761		SpoIIE family protein phosphatase	31	31	Core	+	+	+	+	+	+	+	+	+	+	+	+	+	+	+	+	+	+	+	+	+	+	+	+	+	+	+	+	+	+	+
	group_2762		CidB/LrgB family autolysis modulator	31	31	Core	+	+	+	+	+	+	+	+	+	+	+	+	+	+	+	+	+	+	+	+	+	+	+	+	+	+	+	+	+	+	+
	group_2763		hypothetical protein	31	31	Core	+	+	+	+	+	+	+	+	+	+	+	+	+	+	+	+	+	+	+	+	+	+	+	+	+	+	+	+	+	+	+
	group_2764		SLC13 family permease	31	31	Core	+	+	+	+	+	+	+	+	+	+	+	+	+	+	+	+	+	+	+	+	+	+	+	+	+	+	+	+	+	+	+
	group_2765		hypothetical protein	31	31	Core	+	+	+	+	+	+	+	+	+	+	+	+	+	+	+	+	+	+	+	+	+	+	+	+	+	+	+	+	+	+	+
	group_2766		ATPase	31	31	Core	+	+	+	+	+	+	+	+	+	+	+	+	+	+	+	+	+	+	+	+	+	+	+	+	+	+	+	+	+	+	+
	pepT_1		peptidase T	31	31	Core	+	+	+	+	+	+	+	+	+	+	+	+	+	+	+	+	+	+	+	+	+	+	+	+	+	+	+	+	+	+	+
	uvrC		excinuclease ABC subunit UvrC	31	31	Core	+	+	+	+	+	+	+	+	+	+	+	+	+	+	+	+	+	+	+	+	+	+	+	+	+	+	+	+	+	+	+
	yejM		LPS biosynthesis-modulating metalloenzyme YejM	31	31	Core	+	+	+	+	+	+	+	+	+	+	+	+	+	+	+	+	+	+	+	+	+	+	+	+	+	+	+	+	+	+	+
	hcr_1		NADH oxidoreductase	31	31	Core	+	+	+	+	+	+	+	+	+	+	+	+	+	+	+	+	+	+	+	+	+	+	+	+	+	+	+	+	+	+	+
	zapG		Z-ring associated protein ZapG	31	31	Core	+	+	+	+	+	+	+	+	+	+	+	+	+	+	+	+	+	+	+	+	+	+	+	+	+	+	+	+	+	+	+
	group_2771		TDP-N-acetylfucosamine:lipid II N-acetylfucosaminyltransferase	31	31	Core	+	+	+	+	+	+	+	+	+	+	+	+	+	+	+	+	+	+	+	+	+	+	+	+	+	+	+	+	+	+	+
	group_2772		valine--tRNA ligase	31	31	Core	+	+	+	+	+	+	+	+	+	+	+	+	+	+	+	+	+	+	+	+	+	+	+	+	+	+	+	+	+	+	+
	group_2773		hypothetical protein	31	31	Core	+	+	+	+	+	+	+	+	+	+	+	+	+	+	+	+	+	+	+	+	+	+	+	+	+	+	+	+	+	+	+
	ybjG		undecaprenyl-diphosphate phosphatase	31	31	Core	+	+	+	+	+	+	+	+	+	+	+	+	+	+	+	+	+	+	+	+	+	+	+	+	+	+	+	+	+	+	+
	argA		amino-acid N-acetyltransferase	31	31	Core	+	+	+	+	+	+	+	+	+	+	+	+	+	+	+	+	+	+	+	+	+	+	+	+	+	+	+	+	+	+	+
	group_2776		PTS mannose/fructose/sorbose transporter subunit IIC	31	31	Core	+	+	+	+	+	+	+	+	+	+	+	+	+	+	+	+	+	+	+	+	+	+	+	+	+	+	+	+	+	+	+
	npr		PTS phosphocarrier protein NPr	31	31	Core	+	+	+	+	+	+	+	+	+	+	+	+	+	+	+	+	+	+	+	+	+	+	+	+	+	+	+	+	+	+	+
	nuoG		NADH-quinone oxidoreductase subunit NuoG	31	31	Core	+	+	+	+	+	+	+	+	+	+	+	+	+	+	+	+	+	+	+	+	+	+	+	+	+	+	+	+	+	+	+
	group_2779		hypothetical protein	31	31	Core	+	+	+	+	+	+	+	+	+	+	+	+	+	+	+	+	+	+	+	+	+	+	+	+	+	+	+	+	+	+	+
	artJ		arginine ABC transporter substrate-binding protein	31	31	Core	+	+	+	+	+	+	+	+	+	+	+	+	+	+	+	+	+	+	+	+	+	+	+	+	+	+	+	+	+	+	+
	rseC		SoxR-reducing system protein RseC	31	31	Core	+	+	+	+	+	+	+	+	+	+	+	+	+	+	+	+	+	+	+	+	+	+	+	+	+	+	+	+	+	+	+
	group_2781		YqcC family protein	31	31	Core	+	+	+	+	+	+	+	+	+	+	+	+	+	+	+	+	+	+	+	+	+	+	+	+	+	+	+	+	+	+	+
	group_2782		serine hydrolase	31	31	Core	+	+	+	+	+	+	+	+	+	+	+	+	+	+	+	+	+	+	+	+	+	+	+	+	+	+	+	+	+	+	+
	group_2783		amino acid permease	31	31	Core	+	+	+	+	+	+	+	+	+	+	+	+	+	+	+	+	+	+	+	+	+	+	+	+	+	+	+	+	+	+	+
	tal		transaldolase	31	31	Core	+	+	+	+	+	+	+	+	+	+	+	+	+	+	+	+	+	+	+	+	+	+	+	+	+	+	+	+	+	+	+
	group_2785		VOC family protein	31	31	Core	+	+	+	+	+	+	+	+	+	+	+	+	+	+	+	+	+	+	+	+	+	+	+	+	+	+	+	+	+	+	+
	yihX		glucose-1-phosphatase	31	31	Core	+	+	+	+	+	+	+	+	+	+	+	+	+	+	+	+	+	+	+	+	+	+	+	+	+	+	+	+	+	+	+
	group_2787		hypothetical protein	31	31	Core	+	+	+	+	+	+	+	+	+	+	+	+	+	+	+	+	+	+	+	+	+	+	+	+	+	+	+	+	+	+	+
	yeiP		elongation factor P-like protein YeiP	31	31	Core	+	+	+	+	+	+	+	+	+	+	+	+	+	+	+	+	+	+	+	+	+	+	+	+	+	+	+	+	+	+	+
	group_2789		hypothetical protein	31	31	Core	+	+	+	+	+	+	+	+	+	+	+	+	+	+	+	+	+	+	+	+	+	+	+	+	+	+	+	+	+	+	+
	group_279		serine hydrolase	31	31	Core	+	+	+	+	+	+	+	+	+	+	+	+	+	+	+	+	+	+	+	+	+	+	+	+	+	+	+	+	+	+	+
	nagB		glucosamine-6-phosphate deaminase	31	31	Core	+	+	+	+	+	+	+	+	+	+	+	+	+	+	+	+	+	+	+	+	+	+	+	+	+	+	+	+	+	+	+
	group_2791		inhibitor of vertebrate lysozyme family protein	31	31	Core	+	+	+	+	+	+	+	+	+	+	+	+	+	+	+	+	+	+	+	+	+	+	+	+	+	+	+	+	+	+	+
	yajC		preprotein translocase subunit YajC	31	31	Core	+	+	+	+	+	+	+	+	+	+	+	+	+	+	+	+	+	+	+	+	+	+	+	+	+	+	+	+	+	+	+
	group_2793		YraN family protein	31	31	Core	+	+	+	+	+	+	+	+	+	+	+	+	+	+	+	+	+	+	+	+	+	+	+	+	+	+	+	+	+	+	+
	group_2794		helix-hairpin-helix domain-containing protein	31	31	Core	+	+	+	+	+	+	+	+	+	+	+	+	+	+	+	+	+	+	+	+	+	+	+	+	+	+	+	+	+	+	+
	group_2795		LysR substrate-binding domain-containing protein	31	31	Core	+	+	+	+	+	+	+	+	+	+	+	+	+	+	+	+	+	+	+	+	+	+	+	+	+	+	+	+	+	+	+
	aepY		phosphonopyruvate decarboxylase	31	31	Core	+	+	+	+	+	+	+	+	+	+	+	+	+	+	+	+	+	+	+	+	+	+	+	+	+	+	+	+	+	+	+
	tatE		twin-arginine translocase subunit TatE	31	31	Core	+	+	+	+	+	+	+	+	+	+	+	+	+	+	+	+	+	+	+	+	+	+	+	+	+	+	+	+	+	+	+
	group_2798		flagellar hook-length control protein FliK	31	31	Core	+	+	+	+	+	+	+	+	+	+	+	+	+	+	+	+	+	+	+	+	+	+	+	+	+	+	+	+	+	+	+
	lolC		lipoprotein-releasing ABC transporter permease subunit LolC	31	31	Core	+	+	+	+	+	+	+	+	+	+	+	+	+	+	+	+	+	+	+	+	+	+	+	+	+	+	+	+	+	+	+
	group_2800		hypothetical protein	31	31	Core	+	+	+	+	+	+	+	+	+	+	+	+	+	+	+	+	+	+	+	+	+	+	+	+	+	+	+	+	+	+	+
	group_2801		sulfatase-like hydrolase/transferase	31	31	Core	+	+	+	+	+	+	+	+	+	+	+	+	+	+	+	+	+	+	+	+	+	+	+	+	+	+	+	+	+	+	+
	fdx		ISC system 2Fe-2S type ferredoxin	31	31	Core	+	+	+	+	+	+	+	+	+	+	+	+	+	+	+	+	+	+	+	+	+	+	+	+	+	+	+	+	+	+	+
	lpdA		dihydrolipoyl dehydrogenase	31	31	Core	+	+	+	+	+	+	+	+	+	+	+	+	+	+	+	+	+	+	+	+	+	+	+	+	+	+	+	+	+	+	+
	group_2804		TOBE domain-containing protein	31	31	Core	+	+	+	+	+	+	+	+	+	+	+	+	+	+	+	+	+	+	+	+	+	+	+	+	+	+	+	+	+	+	+
	group_2805		hypothetical protein	31	31	Core	+	+	+	+	+	+	+	+	+	+	+	+	+	+	+	+	+	+	+	+	+	+	+	+	+	+	+	+	+	+	+
	zapD		cell division protein ZapD	31	31	Core	+	+	+	+	+	+	+	+	+	+	+	+	+	+	+	+	+	+	+	+	+	+	+	+	+	+	+	+	+	+	+
	uspE		universal stress protein UspE	31	31	Core	+	+	+	+	+	+	+	+	+	+	+	+	+	+	+	+	+	+	+	+	+	+	+	+	+	+	+	+	+	+	+
	group_2808		fimbria/pilus periplasmic chaperone	31	31	Core	+	+	+	+	+	+	+	+	+	+	+	+	+	+	+	+	+	+	+	+	+	+	+	+	+	+	+	+	+	+	+
	thrA		bifunctional aspartate kinase/homoserine dehydrogenase I	31	31	Core	+	+	+	+	+	+	+	+	+	+	+	+	+	+	+	+	+	+	+	+	+	+	+	+	+	+	+	+	+	+	+
	group_2810		NapC/NirT family cytochrome c	31	31	Core	+	+	+	+	+	+	+	+	+	+	+	+	+	+	+	+	+	+	+	+	+	+	+	+	+	+	+	+	+	+	+
	group_2811		trimeric intracellular cation channel family protein	31	31	Core	+	+	+	+	+	+	+	+	+	+	+	+	+	+	+	+	+	+	+	+	+	+	+	+	+	+	+	+	+	+	+
	group_2812		universal stress protein	31	31	Core	+	+	+	+	+	+	+	+	+	+	+	+	+	+	+	+	+	+	+	+	+	+	+	+	+	+	+	+	+	+	+
	group_2813		NAD(P)-dependent oxidoreductase	31	31	Core	+	+	+	+	+	+	+	+	+	+	+	+	+	+	+	+	+	+	+	+	+	+	+	+	+	+	+	+	+	+	+
	xdhA		xanthine dehydrogenase molybdenum-binding subunit XdhA	31	31	Core	+	+	+	+	+	+	+	+	+	+	+	+	+	+	+	+	+	+	+	+	+	+	+	+	+	+	+	+	+	+	+
	pdeH		cyclic-guanylate-specific phosphodiesterase	31	31	Core	+	+	+	+	+	+	+	+	+	+	+	+	+	+	+	+	+	+	+	+	+	+	+	+	+	+	+	+	+	+	+
	codB		cytosine permease	31	31	Core	+	+	+	+	+	+	+	+	+	+	+	+	+	+	+	+	+	+	+	+	+	+	+	+	+	+	+	+	+	+	+
	group_2817		AraC family transcriptional regulator	31	31	Core	+	+	+	+	+	+	+	+	+	+	+	+	+	+	+	+	+	+	+	+	+	+	+	+	+	+	+	+	+	+	+
	group_2818		argininosuccinate synthase	31	31	Core	+	+	+	+	+	+	+	+	+	+	+	+	+	+	+	+	+	+	+	+	+	+	+	+	+	+	+	+	+	+	+
	hybB		Ni/Fe-hydrogenase cytochrome b subunit	31	31	Core	+	+	+	+	+	+	+	+	+	+	+	+	+	+	+	+	+	+	+	+	+	+	+	+	+	+	+	+	+	+	+
	mtr		tryptophan permease	31	31	Core	+	+	+	+	+	+	+	+	+	+	+	+	+	+	+	+	+	+	+	+	+	+	+	+	+	+	+	+	+	+	+
	rnhA		ribonuclease HI	31	31	Core	+	+	+	+	+	+	+	+	+	+	+	+	+	+	+	+	+	+	+	+	+	+	+	+	+	+	+	+	+	+	+
	pepA		Cytosol aminopeptidase	31	31	Core	+	+	+	+	+	+	+	+	+	+	+	+	+	+	+	+	+	+	+	+	+	+	+	+	+	+	+	+	+	+	+
	panB		3-methyl-2-oxobutanoate hydroxymethyltransferase	31	31	Core	+	+	+	+	+	+	+	+	+	+	+	+	+	+	+	+	+	+	+	+	+	+	+	+	+	+	+	+	+	+	+
	group_2823		heme-degrading domain-containing protein	31	31	Core	+	+	+	+	+	+	+	+	+	+	+	+	+	+	+	+	+	+	+	+	+	+	+	+	+	+	+	+	+	+	+
	group_2824		YdbL family protein	31	31	Core	+	+	+	+	+	+	+	+	+	+	+	+	+	+	+	+	+	+	+	+	+	+	+	+	+	+	+	+	+	+	+
	group_2825		alpha/beta fold hydrolase	31	31	Core	+	+	+	+	+	+	+	+	+	+	+	+	+	+	+	+	+	+	+	+	+	+	+	+	+	+	+	+	+	+	+
	group_2826		hypothetical protein	31	31	Core	+	+	+	+	+	+	+	+	+	+	+	+	+	+	+	+	+	+	+	+	+	+	+	+	+	+	+	+	+	+	+
	group_2827		type II toxin-antitoxin system RelE/ParE family toxin	31	31	Core	+	+	+	+	+	+	+	+	+	+	+	+	+	+	+	+	+	+	+	+	+	+	+	+	+	+	+	+	+	+	+
	ghrA		glyoxylate/hydroxypyruvate reductase GhrA	31	31	Core	+	+	+	+	+	+	+	+	+	+	+	+	+	+	+	+	+	+	+	+	+	+	+	+	+	+	+	+	+	+	+
	group_2829		type II toxin-antitoxin system RatA family toxin	31	31	Core	+	+	+	+	+	+	+	+	+	+	+	+	+	+	+	+	+	+	+	+	+	+	+	+	+	+	+	+	+	+	+
	fruA		PTS fructose transporter subunit IIBC	31	31	Core	+	+	+	+	+	+	+	+	+	+	+	+	+	+	+	+	+	+	+	+	+	+	+	+	+	+	+	+	+	+	+
	upp		uracil phosphoribosyltransferase	31	31	Core	+	+	+	+	+	+	+	+	+	+	+	+	+	+	+	+	+	+	+	+	+	+	+	+	+	+	+	+	+	+	+
	group_2831		hypothetical protein	31	31	Core	+	+	+	+	+	+	+	+	+	+	+	+	+	+	+	+	+	+	+	+	+	+	+	+	+	+	+	+	+	+	+
	mscL_2		Large-conductance mechanosensitive channel	31	31	Core	+	+	+	+	+	+	+	+	+	+	+	+	+	+	+	+	+	+	+	+	+	+	+	+	+	+	+	+	+	+	+
	pspG		envelope stress response protein PspG	31	31	Core	+	+	+	+	+	+	+	+	+	+	+	+	+	+	+	+	+	+	+	+	+	+	+	+	+	+	+	+	+	+	+
	fldB		flavodoxin FldB	31	31	Core	+	+	+	+	+	+	+	+	+	+	+	+	+	+	+	+	+	+	+	+	+	+	+	+	+	+	+	+	+	+	+
	group_2835		type I secretion system permease/ATPase	31	31	Core	+	+	+	+	+	+	+	+	+	+	+	+	+	+	+	+	+	+	+	+	+	+	+	+	+	+	+	+	+	+	+
	group_2836		hypothetical protein	31	31	Core	+	+	+	+	+	+	+	+	+	+	+	+	+	+	+	+	+	+	+	+	+	+	+	+	+	+	+	+	+	+	+
	corC		CNNM family magnesium/cobalt transport protein CorC	31	31	Core	+	+	+	+	+	+	+	+	+	+	+	+	+	+	+	+	+	+	+	+	+	+	+	+	+	+	+	+	+	+	+
	mprA		transcriptional repressor MprA	31	31	Core	+	+	+	+	+	+	+	+	+	+	+	+	+	+	+	+	+	+	+	+	+	+	+	+	+	+	+	+	+	+	+
	sspB		ClpXP protease specificity-enhancing factor	31	31	Core	+	+	+	+	+	+	+	+	+	+	+	+	+	+	+	+	+	+	+	+	+	+	+	+	+	+	+	+	+	+	+
	rhaS_2		HTH-type transcriptional activator RhaS	31	31	Core	+	+	+	+	+	+	+	+	+	+	+	+	+	+	+	+	+	+	+	+	+	+	+	+	+	+	+	+	+	+	+
	potA		spermidine/putrescine ABC transporter ATP-binding protein PotA	31	31	Core	+	+	+	+	+	+	+	+	+	+	+	+	+	+	+	+	+	+	+	+	+	+	+	+	+	+	+	+	+	+	+
	group_2841		Spy/CpxP family protein refolding chaperone	31	31	Core	+	+	+	+	+	+	+	+	+	+	+	+	+	+	+	+	+	+	+	+	+	+	+	+	+	+	+	+	+	+	+
	group_2842		YtjB family periplasmic protein	31	31	Core	+	+	+	+	+	+	+	+	+	+	+	+	+	+	+	+	+	+	+	+	+	+	+	+	+	+	+	+	+	+	+
	orn		oligoribonuclease	31	31	Core	+	+	+	+	+	+	+	+	+	+	+	+	+	+	+	+	+	+	+	+	+	+	+	+	+	+	+	+	+	+	+
	group_2844		anthranilate synthase component 1	31	31	Core	+	+	+	+	+	+	+	+	+	+	+	+	+	+	+	+	+	+	+	+	+	+	+	+	+	+	+	+	+	+	+
	rpsR		30S ribosomal protein S18	31	31	Core	+	+	+	+	+	+	+	+	+	+	+	+	+	+	+	+	+	+	+	+	+	+	+	+	+	+	+	+	+	+	+
	group_2846		response regulator transcription factor	31	31	Core	+	+	+	+	+	+	+	+	+	+	+	+	+	+	+	+	+	+	+	+	+	+	+	+	+	+	+	+	+	+	+
	group_2847		GTP-binding protein	31	31	Core	+	+	+	+	+	+	+	+	+	+	+	+	+	+	+	+	+	+	+	+	+	+	+	+	+	+	+	+	+	+	+
	hycA		formate hydrogenlyase regulator HycA	31	31	Core	+	+	+	+	+	+	+	+	+	+	+	+	+	+	+	+	+	+	+	+	+	+	+	+	+	+	+	+	+	+	+
	moaA_1		GTP 3',8-cyclase MoaA	31	31	Core	+	+	+	+	+	+	+	+	+	+	+	+	+	+	+	+	+	+	+	+	+	+	+	+	+	+	+	+	+	+	+
	group_285		LysR substrate-binding domain-containing protein	31	31	Core	+	+	+	+	+	+	+	+	+	+	+	+	+	+	+	+	+	+	+	+	+	+	+	+	+	+	+	+	+	+	+
	spoT		bifunctional GTP diphosphokinase/guanosine-3',5'-bis pyrophosphate 3'-pyrophosphohydrolase	31	31	Core	+	+	+	+	+	+	+	+	+	+	+	+	+	+	+	+	+	+	+	+	+	+	+	+	+	+	+	+	+	+	+
	group_2851		HutD family protein	31	31	Core	+	+	+	+	+	+	+	+	+	+	+	+	+	+	+	+	+	+	+	+	+	+	+	+	+	+	+	+	+	+	+
	group_2852		NCS2 family permease	31	31	Core	+	+	+	+	+	+	+	+	+	+	+	+	+	+	+	+	+	+	+	+	+	+	+	+	+	+	+	+	+	+	+
	group_2853		N-acetylglucosamine repressor	31	31	Core	+	+	+	+	+	+	+	+	+	+	+	+	+	+	+	+	+	+	+	+	+	+	+	+	+	+	+	+	+	+	+
	group_2854		transcriptional regulator	31	31	Core	+	+	+	+	+	+	+	+	+	+	+	+	+	+	+	+	+	+	+	+	+	+	+	+	+	+	+	+	+	+	+
	group_2855		hypothetical protein	31	31	Core	+	+	+	+	+	+	+	+	+	+	+	+	+	+	+	+	+	+	+	+	+	+	+	+	+	+	+	+	+	+	+
	group_2856		hypothetical protein	31	31	Core	+	+	+	+	+	+	+	+	+	+	+	+	+	+	+	+	+	+	+	+	+	+	+	+	+	+	+	+	+	+	+
	lptD		LPS assembly protein LptD	31	31	Core	+	+	+	+	+	+	+	+	+	+	+	+	+	+	+	+	+	+	+	+	+	+	+	+	+	+	+	+	+	+	+
	group_2858		C40 family peptidase	31	31	Core	+	+	+	+	+	+	+	+	+	+	+	+	+	+	+	+	+	+	+	+	+	+	+	+	+	+	+	+	+	+	+
	tadA		tRNA adenosine(34) deaminase TadA	31	31	Core	+	+	+	+	+	+	+	+	+	+	+	+	+	+	+	+	+	+	+	+	+	+	+	+	+	+	+	+	+	+	+
	prmB		50S ribosomal protein L3 N(5)-glutamine methyltransferase	31	31	Core	+	+	+	+	+	+	+	+	+	+	+	+	+	+	+	+	+	+	+	+	+	+	+	+	+	+	+	+	+	+	+
	sfsA		DNA/RNA nuclease SfsA	31	31	Core	+	+	+	+	+	+	+	+	+	+	+	+	+	+	+	+	+	+	+	+	+	+	+	+	+	+	+	+	+	+	+
	pstS		phosphate ABC transporter substrate-binding protein PstS	31	31	Core	+	+	+	+	+	+	+	+	+	+	+	+	+	+	+	+	+	+	+	+	+	+	+	+	+	+	+	+	+	+	+
	group_2863		serine protease	31	31	Core	+	+	+	+	+	+	+	+	+	+	+	+	+	+	+	+	+	+	+	+	+	+	+	+	+	+	+	+	+	+	+
	group_2864		NEL-type E3 ubiquitin ligase domain-containing protein	31	31	Core	+	+	+	+	+	+	+	+	+	+	+	+	+	+	+	+	+	+	+	+	+	+	+	+	+	+	+	+	+	+	+
	rof		Rho-binding antiterminator	31	31	Core	+	+	+	+	+	+	+	+	+	+	+	+	+	+	+	+	+	+	+	+	+	+	+	+	+	+	+	+	+	+	+
	bcr		Bicyclomycin resistance protein	31	31	Core	+	+	+	+	+	+	+	+	+	+	+	+	+	+	+	+	+	+	+	+	+	+	+	+	+	+	+	+	+	+	+
	dapF		diaminopimelate epimerase	31	31	Core	+	+	+	+	+	+	+	+	+	+	+	+	+	+	+	+	+	+	+	+	+	+	+	+	+	+	+	+	+	+	+
	group_2868		bestrophin family ion channel	31	31	Core	+	+	+	+	+	+	+	+	+	+	+	+	+	+	+	+	+	+	+	+	+	+	+	+	+	+	+	+	+	+	+
	group_2869		lipoate--protein ligase	31	31	Core	+	+	+	+	+	+	+	+	+	+	+	+	+	+	+	+	+	+	+	+	+	+	+	+	+	+	+	+	+	+	+
	rpiB		ribose 5-phosphate isomerase B	31	31	Core	+	+	+	+	+	+	+	+	+	+	+	+	+	+	+	+	+	+	+	+	+	+	+	+	+	+	+	+	+	+	+
	prfA		peptide chain release factor 1	31	31	Core	+	+	+	+	+	+	+	+	+	+	+	+	+	+	+	+	+	+	+	+	+	+	+	+	+	+	+	+	+	+	+
	purE		5-(carboxyamino)imidazole ribonucleotide mutase	31	31	Core	+	+	+	+	+	+	+	+	+	+	+	+	+	+	+	+	+	+	+	+	+	+	+	+	+	+	+	+	+	+	+
	aceB		malate synthase A	31	31	Core	+	+	+	+	+	+	+	+	+	+	+	+	+	+	+	+	+	+	+	+	+	+	+	+	+	+	+	+	+	+	+
	mutL		DNA mismatch repair endonuclease MutL	31	31	Core	+	+	+	+	+	+	+	+	+	+	+	+	+	+	+	+	+	+	+	+	+	+	+	+	+	+	+	+	+	+	+
	sdhA		succinate dehydrogenase flavoprotein subunit	31	31	Core	+	+	+	+	+	+	+	+	+	+	+	+	+	+	+	+	+	+	+	+	+	+	+	+	+	+	+	+	+	+	+
	group_2876		hypothetical protein	31	31	Core	+	+	+	+	+	+	+	+	+	+	+	+	+	+	+	+	+	+	+	+	+	+	+	+	+	+	+	+	+	+	+
	pspC		envelope stress response membrane protein PspC	31	31	Core	+	+	+	+	+	+	+	+	+	+	+	+	+	+	+	+	+	+	+	+	+	+	+	+	+	+	+	+	+	+	+
	group_2878		FtsX-like permease family protein	31	31	Core	+	+	+	+	+	+	+	+	+	+	+	+	+	+	+	+	+	+	+	+	+	+	+	+	+	+	+	+	+	+	+
	rlmF		23S rRNA (adenine(1618)-N(6))-methyltransferase RlmF	31	31	Core	+	+	+	+	+	+	+	+	+	+	+	+	+	+	+	+	+	+	+	+	+	+	+	+	+	+	+	+	+	+	+
	accA		acetyl-CoA carboxylase carboxyl transferase subunit alpha	31	31	Core	+	+	+	+	+	+	+	+	+	+	+	+	+	+	+	+	+	+	+	+	+	+	+	+	+	+	+	+	+	+	+
	group_2881		hypothetical protein	31	31	Core	+	+	+	+	+	+	+	+	+	+	+	+	+	+	+	+	+	+	+	+	+	+	+	+	+	+	+	+	+	+	+
	glnB		nitrogen regulatory protein P-II	31	31	Core	+	+	+	+	+	+	+	+	+	+	+	+	+	+	+	+	+	+	+	+	+	+	+	+	+	+	+	+	+	+	+
	group_2883		hypothetical protein	31	31	Core	+	+	+	+	+	+	+	+	+	+	+	+	+	+	+	+	+	+	+	+	+	+	+	+	+	+	+	+	+	+	+
	group_2884		hypothetical protein	31	31	Core	+	+	+	+	+	+	+	+	+	+	+	+	+	+	+	+	+	+	+	+	+	+	+	+	+	+	+	+	+	+	+
	xseA		exodeoxyribonuclease VII large subunit	31	31	Core	+	+	+	+	+	+	+	+	+	+	+	+	+	+	+	+	+	+	+	+	+	+	+	+	+	+	+	+	+	+	+
	citX		citrate lyase holo-[acyl-carrier protein] synthase	31	31	Core	+	+	+	+	+	+	+	+	+	+	+	+	+	+	+	+	+	+	+	+	+	+	+	+	+	+	+	+	+	+	+
	group_2887		STAS domain-containing protein	31	31	Core	+	+	+	+	+	+	+	+	+	+	+	+	+	+	+	+	+	+	+	+	+	+	+	+	+	+	+	+	+	+	+
	hflK		FtsH protease activity modulator HflK	31	31	Core	+	+	+	+	+	+	+	+	+	+	+	+	+	+	+	+	+	+	+	+	+	+	+	+	+	+	+	+	+	+	+
	group_2889		4'-phosphopantetheinyl transferase superfamily protein	31	31	Core	+	+	+	+	+	+	+	+	+	+	+	+	+	+	+	+	+	+	+	+	+	+	+	+	+	+	+	+	+	+	+
	group_2890		MFS transporter	31	31	Core	+	+	+	+	+	+	+	+	+	+	+	+	+	+	+	+	+	+	+	+	+	+	+	+	+	+	+	+	+	+	+
	baeS		two-component system sensor histidine kinase BaeS	31	31	Core	+	+	+	+	+	+	+	+	+	+	+	+	+	+	+	+	+	+	+	+	+	+	+	+	+	+	+	+	+	+	+
	xseB		exodeoxyribonuclease VII small subunit	31	31	Core	+	+	+	+	+	+	+	+	+	+	+	+	+	+	+	+	+	+	+	+	+	+	+	+	+	+	+	+	+	+	+
	group_2893		amino acid ABC transporter permease	31	31	Core	+	+	+	+	+	+	+	+	+	+	+	+	+	+	+	+	+	+	+	+	+	+	+	+	+	+	+	+	+	+	+
	group_2894		DMT family transporter	31	31	Core	+	+	+	+	+	+	+	+	+	+	+	+	+	+	+	+	+	+	+	+	+	+	+	+	+	+	+	+	+	+	+
	recR		recombination mediator RecR	31	31	Core	+	+	+	+	+	+	+	+	+	+	+	+	+	+	+	+	+	+	+	+	+	+	+	+	+	+	+	+	+	+	+
	dtpA		dipeptide/tripeptide permease DtpA	31	31	Core	+	+	+	+	+	+	+	+	+	+	+	+	+	+	+	+	+	+	+	+	+	+	+	+	+	+	+	+	+	+	+
	murC		UDP-N-acetylmuramate--L-alanine ligase	31	31	Core	+	+	+	+	+	+	+	+	+	+	+	+	+	+	+	+	+	+	+	+	+	+	+	+	+	+	+	+	+	+	+
	group_2898		hypothetical protein	31	31	Core	+	+	+	+	+	+	+	+	+	+	+	+	+	+	+	+	+	+	+	+	+	+	+	+	+	+	+	+	+	+	+
	radC_1		DNA repair protein RadC	31	31	Core	+	+	+	+	+	+	+	+	+	+	+	+	+	+	+	+	+	+	+	+	+	+	+	+	+	+	+	+	+	+	+
	group_290		VF530 family protein	31	31	Core	+	+	+	+	+	+	+	+	+	+	+	+	+	+	+	+	+	+	+	+	+	+	+	+	+	+	+	+	+	+	+
	wecG		lipopolysaccharide N-acetylmannosaminouronosyltransferase	31	31	Core	+	+	+	+	+	+	+	+	+	+	+	+	+	+	+	+	+	+	+	+	+	+	+	+	+	+	+	+	+	+	+
	radA		DNA repair protein RadA	31	31	Core	+	+	+	+	+	+	+	+	+	+	+	+	+	+	+	+	+	+	+	+	+	+	+	+	+	+	+	+	+	+	+
	rpsE		30S ribosomal protein S5	31	31	Core	+	+	+	+	+	+	+	+	+	+	+	+	+	+	+	+	+	+	+	+	+	+	+	+	+	+	+	+	+	+	+
	group_2903		deacetylase	31	31	Core	+	+	+	+	+	+	+	+	+	+	+	+	+	+	+	+	+	+	+	+	+	+	+	+	+	+	+	+	+	+	+
	ugpQ		glycerophosphodiester phosphodiesterase	31	31	Core	+	+	+	+	+	+	+	+	+	+	+	+	+	+	+	+	+	+	+	+	+	+	+	+	+	+	+	+	+	+	+
	idi		isopentenyl-diphosphate Delta-isomerase	31	31	Core	+	+	+	+	+	+	+	+	+	+	+	+	+	+	+	+	+	+	+	+	+	+	+	+	+	+	+	+	+	+	+
	cmk		(d)CMP kinase	31	31	Core	+	+	+	+	+	+	+	+	+	+	+	+	+	+	+	+	+	+	+	+	+	+	+	+	+	+	+	+	+	+	+
	glnP		glutamine ABC transporter permease GlnP	31	31	Core	+	+	+	+	+	+	+	+	+	+	+	+	+	+	+	+	+	+	+	+	+	+	+	+	+	+	+	+	+	+	+
	group_2908		hypothetical protein	31	31	Core	+	+	+	+	+	+	+	+	+	+	+	+	+	+	+	+	+	+	+	+	+	+	+	+	+	+	+	+	+	+	+
	group_2909		MalY/PatB family protein	31	31	Core	+	+	+	+	+	+	+	+	+	+	+	+	+	+	+	+	+	+	+	+	+	+	+	+	+	+	+	+	+	+	+
	acrZ		AcrZ family multidrug efflux pump-associated protein	31	31	Core	+	+	+	+	+	+	+	+	+	+	+	+	+	+	+	+	+	+	+	+	+	+	+	+	+	+	+	+	+	+	+
	trpS_1		tryptophan--tRNA ligase	31	31	Core	+	+	+	+	+	+	+	+	+	+	+	+	+	+	+	+	+	+	+	+	+	+	+	+	+	+	+	+	+	+	+
[truncated: 2,150 more rows]

## Sheet: Table S3
	Table S2. Sequence type (ST) assigned to Edwardsiella ictaluri genomes sequenced in this study and publicly available on NCBI.
	Isolate	Country	Host	Year	adk	atpD	dnaJ	gapA	glnA	hsp60	phoR	pyrG	rpoA	tuf	ST
	669	China	Tachysurus fulvidraco	2018	9	10	10	10	9	11	12	12	6	7,9	26
	YCH	China	Tachysurus fulvidraco	2013	9	10	10	10	9	11	12	12	6	7,9	26
	KB20921	Japan	Plecoglossus altivelis	2020	9	10	10	10	9	11	12	12	6	7,9	26
	KH201010	Japan	Plecoglossus altivelis	2020	9	10	10	10	9	11	12	12	6	7,9	26
	KH20906	Japan	Plecoglossus altivelis	2020	9	10	10	10	9	11	12	12	6	7,9	26
	T1-1	Thailand	Pangasianodon hypophthalmus	2015	9	10	10	10	9	11	12	12	6	7	26
	MS-17-156	USA	Ictalurus spp.	2017	7	10	10	10	9	11	12	15	6	7	19
	13 TAL-140 K3	USA	Danio rerio	2013	9	10	10	12	9	11	14	16	6	7,9	20
	S15-163	USA	Ictalurus spp.	2015	7	10	10	10	9	11	12	15	6	7,9	19,23
	S07-698	USA	Ictalurus spp.	2007	7	10	10	10	9	11	12	15	6	9	23
	S00-1912	USA	Ictalurus spp.	2000	7	10	10	10	9	11	12	15	6	7,9	19,23
	S97-773	USA	Ictalurus spp.	1997	7	10	10	10	9	11	12	15	6	7	19
	93-146	USA	Ictalurus spp.	1993	7	10	10	10	9	11	12	15	6	7,9	19,23
	RUSVM-1	USA	Oreochromis niloticus	2012	7	10	10	11	9	11	12	15	6	7	24
	2234	Vietnam	Oreochromis niloticus	2016	7	10	10	11	9	11	12	15	6	7	24
	Ei-103	Vietnam	Pangasianodon hypophthalmus	2021	9	10	10	10	9	11	12	12	7	7,9	Novel
	Ei-104	Vietnam	Pangasianodon hypophthalmus	2021	9	10	10	10	9	11	12	12	6	7,9	26
	Ei-62	Vietnam	Pangasianodon hypophthalmus	2020	9	10	10	10	9	11	12	12	6	7,9	26
	Ei-64	Vietnam	Pangasianodon hypophthalmus	2020	9	10	10	10	9	11	12	12	6	7,9	26
	Ei-69	Vietnam	Pangasianodon hypophthalmus	2020	9	10	10	10	9	11	12	12	6	7,9	26
	Ei-71	Vietnam	Pangasianodon hypophthalmus	2020	9	10	10	10	9	11	12	12	6	7,9	26
	Ei-77cfu1pp	Vietnam	Pangasianodon hypophthalmus	2020	9	10	10	10	9	11	12	12	6	7,9	26
	Ei-80	Vietnam	Pangasianodon hypophthalmus	2020	9	10	10	10	9	11	12	12	6	7,9	26
	Ei-84	Vietnam	Pangasianodon hypophthalmus	2020	9	10	10	10	9	11	12	12	6	7,9	26
	Ei-85	Vietnam	Pangasianodon hypophthalmus	2020	9	10	10	10	9	11	12	12	6	7,9	26
	Ei-89cfu1pp	Vietnam	Pangasianodon hypophthalmus	2020	9	10	10	10	9	11	12	12	6	7,9	26
	Ei-90	Vietnam	Pangasianodon hypophthalmus	2020	9	10	10	10	9	11	12	12	6	7,9	26
	Ei-96cfu2	Vietnam	Pangasianodon hypophthalmus	2020	9	10	10	10	9	11	12	12	6	7,9	26
	Ei-57	Vietnam	Pangasianodon hypophthalmus	2019	9	10	10	10	9	11	12	12	6	7,9	26
	Ei-59	Vietnam	Pangasianodon hypophthalmus	2019	9	10	10	10	9	11	12	12	6	7,9	26
	Ei-60	Vietnam	Pangasianodon hypophthalmus	2019	9	10	10	10	9	11	12	12	6	7,9	26
	Ei-54	Vietnam	Pangasianodon hypophthalmus	2018	9	10	10	10	9	11	12	12	6	7,9	26
	Ei-VN5	Vietnam	Pangasianodon hypophthalmus	2017	9	10	10	10	9	11	12	12	6	7,9	26
	Ei-110066	Vietnam	Pangasianodon hypophthalmus	2011	9	10	10	10	9	11	12	12	6	7,9	26
	Ei-47	Vietnam	Pangasianodon hypophthalmus	2010	9	10	10	10	9	11	12	12	6	7,9	26
	Ei-39shipment9	Vietnam	Pangasianodon hypophthalmus	2009	9	10	10	10	9	11	12	12	6	7,9	26
	Ei-40shipment7	Vietnam	Pangasianodon hypophthalmus	2007	9	10	10	10	9	11	12	12	6	7,9	26
	Ei-45	Vietnam	Pangasianodon hypophthalmus	2006	9	10	10	10	9	11	12	12	6	7,9	26
	Ei-46	Vietnam	Pangasianodon hypophthalmus	2006	9	10	10	10	9	11	12	12	6	7,9	26
	Ei-E137	Vietnam	Pangasianodon hypophthalmus	2005	9	10	10	10	9	11	12	12	6	7,9	26
	Ei-E126	Vietnam	Pangasianodon hypophthalmus	2004	9	10	10	10	9	11	12	12	6	7,9	26
	Ei-255	Vietnam	Pangasianodon hypophthalmus	2003	9	10	10	10	9	11	12	12	6	7,9	26
	Ei-180	Vietnam	Pangasianodon hypophthalmus	2002	10	10	10	10	9	11	12	12	6	7,9	Novel
	Ei-224	Vietnam	Pangasianodon hypophthalmus	2002	9	10	10	10	9	11	12	12	6	7	26
	Ei-VN2C02	Vietnam	Pangasianodon hypophthalmus	2002	9	10	10	10	9	11	12	12	6	7,9	26
	Ei-31	Vietnam	Pangasianodon hypophthalmus	2001	9	10	10	10	9	11	12	12	6	7,9	26
	Host species designated as Ictalurus spp. include Ictalurus furcatus, Ictalurus punctatus and hybrid catfish (Ictalurus furcatus x Ictalurus punctatus).

## Sheet: Table S4
	Table S3. Pairwise comparison of average nucleotide identity (ANI) values for Edwardsiella ictaluri isolates recovered from various aquatic sources.
		Ei-103	Ei-104	Ei-180	Ei-224	Ei-255	Ei-31	Ei-39shipment9	Ei-40shipment7	Ei-45	Ei-46	Ei-47	Ei-54	Ei-57	Ei-59	Ei-60	Ei-62	Ei-64	Ei-69	Ei-71	Ei-77cfu1pp	Ei-80	Ei-84	Ei-85	Ei-89cfu1pp	Ei-90	Ei-96cfu2	Ei-E126	Ei-E137	Ei-110066	Ei-VN2C02	Ei-VN5	93-146	RUSVM-1	MS-17-156	S97-773	S07-698	2234	T1-1	669	13 TAL-140 K3	S00-1912	S15-163	KH20906	KB20921	KH201010	YCH
	Ei-103	100	99.893	99.942	99.903	99.906	99.944	99.967	99.949	99.938	99.981	99.946	99.975	99.975	99.941	99.941	99.973	99.968	99.978	99.976	99.972	99.972	99.97	99.968	99.968	99.97	99.971	99.944	99.948	99.94	99.908	99.984	99.794	99.33	99.612	99.789	99.78	99.347	99.885	99.896	99.535	99.766	99.722	99.93	99.924	99.924	99.914
	Ei-104	99.893	100	99.936	99.891	99.889	99.932	99.968	99.944	99.935	99.894	99.879	99.86	99.865	99.933	99.933	99.912	99.903	99.911	99.902	99.871	99.871	99.883	99.882	99.882	99.883	99.872	99.942	99.947	99.873	99.868	99.906	99.786	99.345	99.439	99.79	99.775	99.343	99.88	99.904	99.511	99.752	99.65	99.927	99.924	99.927	99.895
	Ei-180	99.942	99.936	100	99.922	99.926	99.99	99.963	99.977	99.976	99.976	99.976	99.954	99.953	99.975	99.976	99.964	99.943	99.971	99.964	99.952	99.952	99.952	99.953	99.951	99.952	99.951	99.988	99.982	99.98	99.915	99.96	99.808	99.33	99.486	99.809	99.794	99.338	99.896	99.911	99.529	99.777	99.673	99.946	99.944	99.947	99.934
	Ei-224	99.903	99.891	99.922	100	99.961	99.917	99.909	99.914	99.904	99.918	99.917	99.906	99.905	99.906	99.905	99.899	99.896	99.903	99.899	99.908	99.9	99.913	99.912	99.912	99.913	99.904	99.92	99.909	99.912	99.984	99.904	99.661	99.332	99.669	99.676	99.663	99.334	99.934	99.897	99.514	99.655	99.639	99.929	99.932	99.93	99.911
	Ei-255	99.906	99.889	99.926	99.961	100	99.923	99.925	99.933	99.916	99.92	99.919	99.893	99.892	99.908	99.906	99.912	99.9	99.904	99.894	99.898	99.899	99.906	99.905	99.906	99.905	99.908	99.93	99.913	99.922	99.96	99.907	99.671	99.324	99.663	99.661	99.658	99.349	99.962	99.911	99.507	99.633	99.627	99.941	99.939	99.938	99.918
	Ei-31	99.944	99.932	99.99	99.917	99.923	100	99.966	99.983	99.981	99.973	99.979	99.955	99.954	99.978	99.978	99.966	99.942	99.975	99.96	99.955	99.955	99.952	99.951	99.951	99.952	99.961	99.989	99.981	99.982	99.915	99.965	99.812	99.338	99.483	99.806	99.794	99.336	99.897	99.918	99.541	99.794	99.68	99.949	99.953	99.961	99.933
	Ei-39shipment9	99.967	99.968	99.963	99.909	99.925	99.966	100	99.956	99.954	99.977	99.953	99.929	99.934	99.953	99.953	99.973	99.967	99.979	99.977	99.943	99.943	99.935	99.935	99.934	99.936	99.935	99.957	99.972	99.941	99.91	99.978	99.8	99.338	99.476	99.805	99.792	99.382	99.907	99.911	99.519	99.783	99.676	99.944	99.946	99.948	99.918
	Ei-40shipment7	99.949	99.944	99.977	99.914	99.933	99.983	99.956	100	99.986	99.971	99.989	99.947	99.945	99.988	99.985	99.97	99.947	99.981	99.969	99.942	99.942	99.947	99.946	99.946	99.948	99.951	99.981	99.989	99.99	99.911	99.976	99.792	99.354	99.483	99.8	99.793	99.34	99.909	99.921	99.548	99.78	99.661	99.943	99.951	99.95	99.929
	Ei-45	99.938	99.935	99.976	99.904	99.916	99.981	99.954	99.986	100	99.969	99.988	99.948	99.947	99.999	99.999	99.966	99.945	99.976	99.971	99.943	99.942	99.945	99.943	99.944	99.945	99.941	99.982	99.989	99.985	99.9	99.967	99.794	99.324	99.485	99.812	99.775	99.312	99.897	99.906	99.527	99.781	99.654	99.941	99.945	99.951	99.916
	Ei-46	99.981	99.894	99.976	99.918	99.92	99.973	99.977	99.971	99.969	100	99.996	99.984	99.983	99.967	99.967	99.978	99.966	99.98	99.98	99.981	99.98	99.982	99.983	99.983	99.982	99.982	99.962	99.976	99.994	99.914	99.987	99.803	99.363	99.792	99.801	99.795	99.347	99.901	99.914	99.538	99.778	99.786	99.947	99.948	99.953	99.921
	Ei-47	99.946	99.879	99.976	99.917	99.919	99.979	99.953	99.989	99.988	99.996	100	99.964	99.963	99.983	99.983	99.967	99.941	99.98	99.976	99.959	99.958	99.964	99.964	99.963	99.964	99.966	99.974	99.986	99.99	99.909	99.987	99.812	99.356	99.5	99.81	99.803	99.324	99.906	99.914	99.55	99.778	99.684	99.944	99.946	99.95	99.927
	Ei-54	99.975	99.86	99.954	99.906	99.893	99.955	99.929	99.947	99.948	99.984	99.964	100	99.998	99.946	99.946	99.979	99.966	99.984	99.982	99.993	99.993	99.989	99.988	99.988	99.988	99.986	99.937	99.959	99.96	99.894	99.99	99.795	99.334	99.745	99.794	99.782	99.297	99.893	99.908	99.524	99.766	99.742	99.934	99.938	99.941	99.915
	Ei-57	99.975	99.865	99.953	99.905	99.892	99.954	99.934	99.945	99.947	99.983	99.963	99.998	100	99.946	99.946	99.98	99.965	99.983	99.983	99.991	99.992	99.988	99.987	99.987	99.987	99.985	99.941	99.959	99.958	99.892	99.989	99.795	99.332	99.744	99.791	99.772	99.299	99.892	99.907	99.523	99.766	99.747	99.932	99.937	99.941	99.911
	Ei-59	99.941	99.933	99.975	99.906	99.908	99.978	99.953	99.988	99.999	99.967	99.983	99.946	99.946	100	99.998	99.966	99.943	99.975	99.972	99.939	99.938	99.945	99.943	99.944	99.945	99.946	99.979	99.986	99.982	99.898	99.967	99.79	99.326	99.481	99.805	99.785	99.328	99.902	99.906	99.543	99.773	99.651	99.938	99.942	99.948	99.913
	Ei-60	99.941	99.933	99.976	99.905	99.906	99.978	99.953	99.985	99.999	99.967	99.983	99.946	99.946	99.998	100	99.967	99.943	99.975	99.972	99.939	99.938	99.945	99.943	99.944	99.945	99.946	99.976	99.986	99.982	99.898	99.967	99.792	99.327	99.486	99.805	99.785	99.323	99.899	99.906	99.542	99.775	99.651	99.938	99.943	99.949	99.913
	Ei-62	99.973	99.912	99.964	99.899	99.912	99.966	99.973	99.97	99.966	99.978	99.967	99.979	99.98	99.966	99.967	100	99.975	99.997	99.996	99.978	99.978	99.979	99.977	99.979	99.978	99.978	99.967	99.97	99.975	99.9	99.98	99.791	99.34	99.767	99.786	99.773	99.354	99.887	99.912	99.513	99.77	99.774	99.938	99.94	99.94	99.912
	Ei-64	99.968	99.903	99.943	99.896	99.9	99.942	99.967	99.947	99.945	99.966	99.941	99.966	99.965	99.943	99.943	99.975	100	99.977	99.976	99.952	99.953	99.964	99.964	99.963	99.964	99.954	99.947	99.949	99.932	99.901	99.964	99.791	99.335	99.512	99.799	99.795	99.348	99.88	99.901	99.513	99.778	99.659	99.916	99.93	99.929	99.904
	Ei-69	99.978	99.911	99.971	99.903	99.904	99.975	99.979	99.981	99.976	99.98	99.98	99.984	99.983	99.975	99.975	99.997	99.977	100	99.999	99.976	99.978	99.985	99.984	99.984	99.984	99.984	99.972	99.978	99.98	99.882	99.987	99.787	99.317	99.774	99.792	99.788	99.354	99.893	99.901	99.53	99.762	99.764	99.942	99.941	99.943	99.906
	Ei-71	99.976	99.902	99.964	99.899	99.894	99.96	99.977	99.969	99.971	99.98	99.976	99.982	99.983	99.972	99.972	99.996	99.976	99.999	100	99.979	99.979	99.98	99.981	99.981	99.98	99.984	99.972	99.974	99.979	99.881	99.986	99.8	99.324	99.761	99.788	99.782	99.312	99.891	99.888	99.512	99.761	99.766	99.934	99.94	99.939	99.91
	Ei-77cfu1pp	99.972	99.871	99.952	99.908	99.898	99.955	99.943	99.942	99.943	99.981	99.959	99.993	99.991	99.939	99.939	99.978	99.952	99.976	99.979	100	99.999	99.983	99.984	99.984	99.983	99.983	99.938	99.964	99.956	99.888	99.986	99.794	99.327	99.76	99.789	99.789	99.304	99.889	99.899	99.511	99.757	99.755	99.929	99.94	99.94	99.902
	Ei-80	99.972	99.871	99.952	99.9	99.899	99.955	99.943	99.942	99.942	99.98	99.958	99.993	99.992	99.938	99.938	99.978	99.953	99.978	99.979	99.999	100	99.983	99.984	99.984	99.983	99.984	99.938	99.964	99.956	99.889	99.985	99.794	99.327	99.757	99.788	99.788	99.304	99.89	99.901	99.512	99.757	99.754	99.928	99.939	99.939	99.903
	Ei-84	99.97	99.883	99.952	99.913	99.906	99.952	99.935	99.947	99.945	99.982	99.964	99.989	99.988	99.945	99.945	99.979	99.964	99.985	99.98	99.983	99.983	100	99.999	99.999	100	99.998	99.939	99.96	99.963	99.905	99.985	99.792	99.334	99.761	99.806	99.788	99.312	99.892	99.91	99.518	99.774	99.761	99.936	99.943	99.943	99.925
	Ei-85	99.968	99.882	99.953	99.912	99.905	99.951	99.935	99.946	99.943	99.983	99.964	99.988	99.987	99.943	99.943	99.977	99.964	99.984	99.981	99.984	99.984	99.999	100	99.999	99.999	99.999	99.94	99.961	99.962	99.905	99.985	99.791	99.323	99.758	99.805	99.79	99.31	99.891	99.909	99.522	99.775	99.758	99.933	99.94	99.943	99.925
	Ei-89cfu1pp	99.968	99.882	99.951	99.912	99.906	99.951	99.934	99.946	99.944	99.983	99.963	99.988	99.987	99.944	99.944	99.979	99.963	99.984	99.981	99.984	99.984	99.999	99.999	100	99.998	99.999	99.94	99.959	99.962	99.905	99.985	99.791	99.333	99.76	99.805	99.788	99.313	99.89	99.908	99.517	99.773	99.76	99.937	99.943	99.943	99.926
	Ei-90	99.97	99.883	99.952	99.913	99.905	99.952	99.936	99.948	99.945	99.982	99.964	99.988	99.987	99.945	99.945	99.978	99.964	99.984	99.98	99.983	99.983	100	99.999	99.998	100	99.998	99.939	99.961	99.963	99.904	99.985	99.791	99.334	99.761	99.806	99.788	99.313	99.892	99.91	99.518	99.775	99.761	99.936	99.943	99.944	99.925
	Ei-96cfu2	99.971	99.872	99.951	99.904	99.908	99.961	99.935	99.951	99.941	99.982	99.966	99.986	99.985	99.946	99.946	99.978	99.954	99.984	99.984	99.983	99.984	99.998	99.999	99.999	99.998	100	99.938	99.954	99.965	99.894	99.99	99.785	99.326	99.755	99.79	99.79	99.32	99.889	99.903	99.5	99.756	99.747	99.937	99.938	99.938	99.921
	Ei-E126	99.944	99.942	99.988	99.92	99.93	99.989	99.957	99.981	99.982	99.962	99.974	99.937	99.941	99.979	99.976	99.967	99.947	99.972	99.972	99.938	99.938	99.939	99.94	99.94	99.939	99.938	100	99.984	99.979	99.913	99.968	99.805	99.351	99.481	99.812	99.797	99.348	99.9	99.924	99.531	99.78	99.678	99.956	99.954	99.96	99.92
	Ei-E137	99.948	99.947	99.982	99.909	99.913	99.981	99.972	99.989	99.989	99.976	99.986	99.959	99.959	99.986	99.986	99.97	99.949	99.978	99.974	99.964	99.964	99.96	99.961	99.959	99.961	99.954	99.984	100	99.984	99.898	99.969	99.805	99.309	99.479	99.799	99.788	99.328	99.904	99.903	99.513	99.787	99.68	99.946	99.955	99.957	99.911
	Ei-110066	99.94	99.873	99.98	99.912	99.922	99.982	99.941	99.99	99.985	99.994	99.99	99.96	99.958	99.982	99.982	99.975	99.932	99.98	99.979	99.956	99.956	99.963	99.962	99.962	99.963	99.965	99.979	99.984	100	99.91	99.986	99.803	99.318	99.482	99.807	99.79	99.305	99.892	99.914	99.512	99.78	99.678	99.944	99.944	99.949	99.913
	Ei-VN2C02	99.908	99.868	99.915	99.984	99.96	99.915	99.91	99.911	99.9	99.914	99.909	99.894	99.892	99.898	99.898	99.9	99.901	99.882	99.881	99.888	99.889	99.905	99.905	99.905	99.904	99.894	99.913	99.898	99.91	100	99.895	99.695	99.313	99.672	99.692	99.686	99.343	99.926	99.896	99.526	99.661	99.654	99.922	99.927	99.927	99.912
	Ei-VN5	99.984	99.906	99.96	99.904	99.907	99.965	99.978	99.976	99.967	99.987	99.987	99.99	99.989	99.967	99.967	99.98	99.964	99.987	99.986	99.986	99.985	99.985	99.985	99.985	99.985	99.99	99.968	99.969	99.986	99.895	100	99.785	99.322	99.772	99.79	99.788	99.332	99.895	99.896	99.539	99.772	99.764	99.943	99.944	99.944	99.915
	93-146	99.794	99.786	99.808	99.661	99.671	99.812	99.8	99.792	99.794	99.803	99.812	99.795	99.795	99.79	99.792	99.791	99.791	99.787	99.8	99.794	99.794	99.792	99.791	99.791	99.791	99.785	99.805	99.805	99.803	99.695	99.785	100	99.396	99.956	99.984	99.969	99.42	99.654	99.679	99.544	99.945	99.935	99.693	99.694	99.695	99.689
	RUSVM-1	99.33	99.345	99.33	99.332	99.324	99.338	99.338	99.354	99.324	99.363	99.356	99.334	99.332	99.326	99.327	99.34	99.335	99.317	99.324	99.327	99.327	99.334	99.323	99.333	99.334	99.326	99.351	99.309	99.318	99.313	99.322	99.396	100	99.372	99.372	99.376	99.957	99.309	99.363	99.319	99.333	99.356	99.358	99.337	99.337	99.32
	MS-17-156	99.612	99.439	99.486	99.669	99.663	99.483	99.476	99.483	99.485	99.792	99.5	99.745	99.744	99.481	99.486	99.767	99.512	99.774	99.761	99.76	99.757	99.761	99.758	99.76	99.761	99.755	99.481	99.479	99.482	99.672	99.772	99.956	99.372	100	99.977	99.975	99.136	99.654	99.68	99.553	99.964	99.854	99.703	99.698	99.698	99.688
	S97-773	99.789	99.79	99.809	99.676	99.661	99.806	99.805	99.8	99.812	99.801	99.81	99.794	99.791	99.805	99.805	99.786	99.799	99.792	99.788	99.789	99.788	99.806	99.805	99.805	99.806	99.79	99.812	99.799	99.807	99.692	99.79	99.984	99.372	99.977	100	99.976	99.378	99.637	99.698	99.544	99.949	99.945	99.701	99.706	99.707	99.68
	S07-698	99.78	99.775	99.794	99.663	99.658	99.794	99.792	99.793	99.775	99.795	99.803	99.782	99.772	99.785	99.785	99.773	99.795	99.788	99.782	99.789	99.788	99.788	99.79	99.788	99.788	99.79	99.797	99.788	99.79	99.686	99.788	99.969	99.376	99.975	99.976	100	99.383	99.613	99.674	99.551	99.955	99.947	99.7	99.709	99.706	99.687
	2234	99.347	99.343	99.338	99.334	99.349	99.336	99.382	99.34	99.312	99.347	99.324	99.297	99.299	99.328	99.323	99.354	99.348	99.354	99.312	99.304	99.304	99.312	99.31	99.313	99.313	99.32	99.348	99.328	99.305	99.343	99.332	99.42	99.957	99.136	99.378	99.383	100	99.319	99.376	99.31	99.354	99.259	99.347	99.343	99.352	99.318
	T1-1	99.885	99.88	99.896	99.934	99.962	99.897	99.907	99.909	99.897	99.901	99.906	99.893	99.892	99.902	99.899	99.887	99.88	99.893	99.891	99.889	99.89	99.892	99.891	99.89	99.892	99.889	99.9	99.904	99.892	99.926	99.895	99.654	99.309	99.654	99.637	99.613	99.319	100	99.89	99.494	99.611	99.589	99.899	99.907	99.898	99.876
	669	99.896	99.904	99.911	99.897	99.911	99.918	99.911	99.921	99.906	99.914	99.914	99.908	99.907	99.906	99.906	99.912	99.901	99.901	99.888	99.899	99.901	99.91	99.909	99.908	99.91	99.903	99.924	99.903	99.914	99.896	99.896	99.679	99.363	99.68	99.698	99.674	99.376	99.89	100	99.552	99.664	99.645	99.933	99.938	99.939	99.918
	13 TAL-140 K3	99.535	99.511	99.529	99.514	99.507	99.541	99.519	99.548	99.527	99.538	99.55	99.524	99.523	99.543	99.542	99.513	99.513	99.53	99.512	99.511	99.512	99.518	99.522	99.517	99.518	99.5	99.531	99.513	99.512	99.526	99.539	99.544	99.319	99.553	99.544	99.551	99.31	99.494	99.552	100	99.537	99.548	99.55	99.553	99.553	99.513
	S00-1912	99.766	99.752	99.777	99.655	99.633	99.794	99.783	99.78	99.781	99.778	99.778	99.766	99.766	99.773	99.775	99.77	99.778	99.762	99.761	99.757	99.757	99.774	99.775	99.773	99.775	99.756	99.78	99.787	99.78	99.661	99.772	99.945	99.333	99.964	99.949	99.955	99.354	99.611	99.664	99.537	100	99.942	99.677	99.675	99.684	99.667
	S15-163	99.722	99.65	99.673	99.639	99.627	99.68	99.676	99.661	99.654	99.786	99.684	99.742	99.747	99.651	99.651	99.774	99.659	99.764	99.766	99.755	99.754	99.761	99.758	99.76	99.761	99.747	99.678	99.68	99.678	99.654	99.764	99.935	99.356	99.854	99.945	99.947	99.259	99.589	99.645	99.548	99.942	100	99.674	99.679	99.685	99.654
	KH20906	99.93	99.927	99.946	99.929	99.941	99.949	99.944	99.943	99.941	99.947	99.944	99.934	99.932	99.938	99.938	99.938	99.916	99.942	99.934	99.929	99.928	99.936	99.933	99.937	99.936	99.937	99.956	99.946	99.944	99.922	99.943	99.693	99.358	99.703	99.701	99.7	99.347	99.899	99.933	99.55	99.677	99.674	100	99.989	99.988	99.942
	KB20921	99.924	99.924	99.944	99.932	99.939	99.953	99.946	99.951	99.945	99.948	99.946	99.938	99.937	99.942	99.943	99.94	99.93	99.941	99.94	99.94	99.939	99.943	99.94	99.943	99.943	99.938	99.954	99.955	99.944	99.927	99.944	99.694	99.337	99.698	99.706	99.709	99.343	99.907	99.938	99.553	99.675	99.679	99.989	100	99.992	99.945
	KH201010	99.924	99.927	99.947	99.93	99.938	99.961	99.948	99.95	99.951	99.953	99.95	99.941	99.941	99.948	99.949	99.94	99.929	99.943	99.939	99.94	99.939	99.943	99.943	99.943	99.944	99.938	99.96	99.957	99.949	99.927	99.944	99.695	99.337	99.698	99.707	99.706	99.352	99.898	99.939	99.553	99.684	99.685	99.988	99.992	100	99.948
	YCH	99.914	99.895	99.934	99.911	99.918	99.933	99.918	99.929	99.916	99.921	99.927	99.915	99.911	99.913	99.913	99.912	99.904	99.906	99.91	99.902	99.903	99.925	99.925	99.926	99.925	99.921	99.92	99.911	99.913	99.912	99.915	99.689	99.32	99.688	99.68	99.687	99.318	99.876	99.918	99.513	99.667	99.654	99.942	99.945	99.948	100

## Sheet: Table S5
	Table S3. BLASTn and PlasmidFinder results of plasmids of Edwardsiella ictaluri, detected by WGS in this study.
						BLASTn						Plasmid Type
	Isolate	Year	Province	Plasmid	Size (Kb)	Match (Plasmid Size)	Species	Match Accession	E Value	Min. Coverage	Min. Match	IncA/C2_1	IncQ1_1	p0111_1
	Ei-104	2021	DT	pEi-104-173.3	173.251	pEI-2234-3 (109.5 Kb)	E. ictaluri	NZ_CP053782.1	0	0.457204	0.99	+	-	+
				pEi-104-7.8	7.811	pLAO60 (7.9 Kb)	E. coli	NZ_OP242237.1	0	1	0.99	-	+	-
				pEi-104-4.0	3.95	pEI-2083-1 (3.95 Kb)	E. ictaluri	NZ_CP054062	0	1	1	-	-	-
	Ei-103	2021	DT	pEi-103-86.2	86.171	unnamed1 (90.2 Kb)	E. piscicida	NZ_CP090963.1	0	0.794699	0.98	-	-	-
				pEi-103-82.5	82.511	pEI-2234-3 (109.5 Kb)	E. ictaluri	NZ_CP053782.1	0	0.778526	0.99	+	-	-
				pEi-103-4.8	4.817	pEI-2083-1 (3.95 Kb)	E. ictaluri	NZ_CP054062	0	0.820012	1	-	-	-
	Ei-84	2020	AG	pEi-84-83.3	83.347	pEh-Pc1 (81.4 Kb)	E. tarda	NZ_CP023707.1	0	0.556289	0.97	-	-	-
				pEi-84-4.0	3.95	pEI-2083-1 (3.95 Kb)	E. ictaluri	NZ_CP054062	0	1	1	-	-	-
	Ei-80	2020	AG	pEi-80-82.6	82.566	pEh-Pc1 (81.4 Kb)	E. tarda	NZ_CP023707.1	0	0.561551	0.97	-	-	-
				pEi-80-4.0	3.95	pEI-2083-1 (3.95 Kb)	E. ictaluri	NZ_CP054062	0	1.00025	0.99	-	-	-
	Ei-77 cfu 1 pp	2020	AG	pEi-77 cfu 1 pp-82.6	82.566	pEh-Pc1 (81.4 Kb)	E. tarda	NZ_CP023707.1	0	0.561551	0.97	-	-	-
				pEi-77 cfu 1 pp-4.0	3.95	pEI-2083-1 (3.95 Kb)	E. ictaluri	NZ_CP054062	0	1	0.99	-	-	-
	Ei-71	2020	CT	pEi-71-4.0	3.95	pEI-2083-1 (3.95 Kb)	E. ictaluri	NZ_CP054062	0	1.00025	0.99	-	-	-
	Ei-69	2020	CT	pEi-69-4.0	3.95	pEI-2083-1 (3.95 Kb)	E. ictaluri	NZ_CP054062	0	1.00025	0.99	-	-	-
	Ei-85	2020	DT	pEi-85-83.3	83.347	pEh-Pc1 (81.4 Kb)	E. tarda	NZ_CP023707.1	0	0.556289	0.97	-	-	-
				pEi-85-4.0	3.95	pEI-2083-1 (3.95 Kb)	E. ictaluri	NZ_CP054062	0	1.00025	0.99	-	-	-
	Ei-89 cfu 1 pp	2020	DT	pEi-89 cfu 1 pp-83.3	83.347	pEh-Pc1 (81.4 Kb)	E. tarda	NZ_CP023707.1	0	0.556289	0.97	-	-	-
				pEi-89 cfu 1 pp-4.0	3.95	pEI-2083-1 (3.95 Kb)	E. ictaluri	NZ_CP054062	0	1.00025	0.99	-	-	-
	Ei-90	2020	DT	pEi-90-83.3	83.347	pEh-Pc1 (81.4 Kb)	E. tarda	NZ_CP023707.1	0	0.556289	0.97	-	-	-
				pEi-90-4.0	3.95	pEI-2083-1 (3.95 Kb)	E. ictaluri	NZ_CP054062	0	1	1	-	-	-
	Ei-96 cfu 2	2020	DT	pEi-96 cfu 2-83.3	83.347	pEh-Pc1 (81.4 Kb)	E. tarda	NZ_CP023707.1	0	0.556289	0.97	-	-	-
				pEi-96 cfu 2-4.0	3.95	pEI-2083-1 (3.95 Kb)	E. ictaluri	NZ_CP054062	0	1.00025	0.99	-	-	-
	Ei-62	2020	VL	pEi-62-4.0	3.95	pEI-2083-1 (3.95 Kb)	E. ictaluri	NZ_CP054062	0	1	1	-	-	-
	Ei-64	2020	VL	pEi-64-171.3	171.33	pEI-2234-3 (109.5 Kb)	E. ictaluri	NZ_CP053782.1	0	0.653015	0.99	+	-	+
				pEi-64-68.1	68.064	pEh-Pc1 (81.4 Kb)	E. tarda	NZ_CP023707.1	0	0.681197	0.97	-	-	-
				pEi-64-4.0	3.95	pEI-2083-1 (3.95 Kb)	E. ictaluri	NZ_CP054062	0	1	1	-	-	-
	Ei-60	2019	AG	pEi-60-125.5	125.517	pEI-2234-3 (109.5 Kb)	E. ictaluri	NZ_CP053782.1	0	0.689229	0.97	+	-	-
				pEi-60-36.7	36.669	pEI-2083-2 (36.7 Kb)	E. ictaluri	NZ_CP054061.1	0	1	0.99	-	-	-
				pEi-60-4.0	3.961	pEI-2083-1 (3.95 Kb)	E. ictaluri	NZ_CP054062	0	0.997223	1	-	-	-
	Ei-59	2019	DT	pEi-59-125.5	125.517	pEI-2234-3 (109.5 Kb)	E. ictaluri	NZ_CP053782.1	0	0.689229	0.97	+	-	-
				pEi-59-36.7	36.669	pEI-2083-2 (36.7 Kb)	E. ictaluri	NZ_CP054061.1	0	1	0.99	-	-	-
				pEi-59-4.0	3.961	pEI-2083-1 (3.95 Kb)	E. ictaluri	NZ_CP054062	0	0.997223	1	-	-	-
	Ei-57	2019	DT	pEi-57-85.0	85.042	pEh-Pc1 (81.4 Kb)	E. tarda	NZ_CP023707.1	0	0.545201	0.97	-	-	-
				pEi-57-4.0	3.95	pEI-2083-1 (3.95 Kb)	E. ictaluri	NZ_CP054062	0	1	1	-	-	-
	Ei-54	2018	TG	pEi-54-85.0	85.041	pEh-Pc1 (81.4 Kb)	E. tarda	NZ_CP023707.1	0	0.545208	0.97	-	-	-
				pEi-54-4.0	3.95	pEI-2083-1 (3.95 Kb)	E. ictaluri	NZ_CP054062	0	1	1	-	-	-
	Ei-VN5	2017	CT	pEi-VN5-4.0	3.95	pEI-2083-1 (3.95 Kb)	E. ictaluri	NZ_CP054062	0	1.00051	0.99	-	-	-
	Ei-110066	2011	DT	pEi-PQ110066-135.0	134.994	pEI-2234-3 (109.5 Kb)	E. ictaluri	NZ_CP053782.1	0	0.640843	0.97	+	-	-
				pEi-PQ110066-4.8	4.818	pEI-2083-1 (3.95 Kb)	E. ictaluri	NZ_CP054062	0	0.819842	1	-	-	-
	Ei-47	2010	DT	pEi-47-126.4	126.385	pEI-2234-3 (109.5 Kb)	E. ictaluri	NZ_CP053782.1	0	0.684496	0.97	+	-	-
				pEi-47-4.0	3.95	pEI-2083-1 (3.95 Kb)	E. ictaluri	NZ_CP054062	0	1	1	-	-	-
	Ei-39 Shipment 9	2009	AG	pEi-39 Shipment 9-129.0	129.043	pEI-2234-3 (109.5 Kb)	E. ictaluri	NZ_CP053782.1	0	0.857265	0.99	+	-	-
				pEi-39 Shipment 9-4.0	3.961	pEI-2083-1 (3.95 Kb)	E. ictaluri	NZ_CP054062	0	0.997223	0.99	-	-	-
	Ei-40 Shipment 7	2007	TG	pEi-40 Shipment 7-125.5	125.517	pEI-2234-3 (109.5 Kb)	E. ictaluri	NZ_CP053782.1	0	0.689229	0.97	+	-	-
				pEi-40 Shipment 7-36.7	36.669	pEI-2083-2 (36.7 Kb)	E. ictaluri	NZ_CP054061.1	0	1	0.99	-	-	-
				pEi-40 Shipment 7-4.0	3.961	pEI-2083-1 (3.95 Kb)	E. ictaluri	NZ_CP054062	0	0.997223	0.99	-	-	-
	Ei-46	2006	DT	pEi-46-4.0	3.95	pEI-2083-1 (3.95 Kb)	E. ictaluri	NZ_CP054062	0	1.00051	0.99	-	-	-
	Ei-45	2006	VL	pEi-45-125.5	125.517	pEI-2234-3 (109.5 Kb)	E. ictaluri	NZ_CP053782.1	0	0.689229	0.97	+	-	-
				pEi-45-36.7	36.669	pEI-2083-2 (36.7 Kb)	E. ictaluri	NZ_CP054061.1	0	1	0.99	-	-	-
				pEi-45-4.0	3.961	pEI-2083-1 (3.95 Kb)	E. ictaluri	NZ_CP054062	0	0.997223	1	-	-	-
	Ei-E137	2005	DT	pEi-E137-130.0	130.987	pEI-2234-3 (109.5 Kb)	E. ictaluri	NZ_CP053782.1	0	0.660447	0.97	+	-	-
				pEi-E137-5.6	5.644	pEI-S97-773-1 (5.6 Kb)	E. ictaluri	NZ_CP084525.1	0	1	1	-	-	-
				pEi-E137-4.0	3.961	pEI-2083-1 (3.95 Kb)	E. ictaluri	NZ_CP054062	0	0.997223	1	-	-	-
	Ei-E126	2004	CT	pEi-E126-131.0	131.004	pEI-2234-3 (109.5 Kb)	E. ictaluri	NZ_CP053782.1	0	0.660362	0.97	+	-	-
				pEi-E126-36.7	36.669	pEI-2083-2 (36.7 Kb)	E. ictaluri	NZ_CP054061.1	0	1	1	-	-	-
				pEi-E126-18.2	18.181	Novel	ND	ND	ND	ND	ND	-	-	-
				pEi-E126-4.0	3.95	pEI-2083-1 (3.95 Kb)	E. ictaluri	NZ_CP054062	0	1.00025	0.99	-	-	-
	Ei-255	2003	VL	pEi-255-36.7	36.669	pEI-2083-2 (36.7 Kb)	E. ictaluri	NZ_CP054061.1	0	1	1	-	-	-
				pEi-255-4.0	3.95	pEI-2083-1 (3.95 Kb)	E. ictaluri	NZ_CP054062	0	1.00025	0.99	-	-	-
				pEi-255-3.2	3.245	pEI-S97-773-1 (5.6 Kb)	E. ictaluri	NZ_CP084525.1	0	1	1	-	-	-
				pEi-255-2.2	2.242	pEI-S97-773-1 (5.6 Kb)	E. ictaluri	NZ_CP084525.1	0	1	1	-	-	-
	Ei-VN2C02	2002	AG	pEi-VN2C02-4.0	3.939	pEI-2083-1 (3.95 Kb)	E. ictaluri	NZ_CP054062	0	0.983244	1	-	-	-
				pEi-VN2C02-3.2	3.245	pEI-S97-773-1 (5.6 Kb)	E. ictaluri	NZ_CP084525.1	0	1	1	-	-	-
				pEi-VN2C02-2.2	2.242	pEI-S97-773-1 (5.6 Kb)	E. ictaluri	NZ_CP084525.1	0	1	1	-	-	-
	Ei-180	2002	AG	pEi-180-130.1	130.143	pEI-2234-3 (109.5 Kb)	E. ictaluri	NZ_CP053782.1	0	0.66473	0.97	+	-	-
				pEi-180-5.6	5.644	pEI-S97-773-1 (5.6 Kb)	E. ictaluri	NZ_CP084525.1	0	1	1	-	-	-
				pEi-180-4.0	3.95	pEI-2083-1 (3.95 Kb)	E. ictaluri	NZ_CP054062	0	1.00025	0.99	-	-	-
	Ei-224	2002	CT	pEi-224-9.8	9.757	pEI-S97-773-1 (5.6 Kb)	E. ictaluri	NZ_CP084525.1	0	0.913191	0.99	-	-	-
				pEi-224-3.9	3.939	pEI1 (3.95 Kb)	E. ictaluri	NZ_KX668264.1	0	1.00279	0.99	-	-	-
	Ei-31	2001	AG	pEi-31-130.1	130.142	pEI-2234-3 (109.5 Kb)	E. ictaluri	NZ_CP053782.1	0	0.700243	0.97	+	-	-
				pEi-31-4.0	3.95	pEI-2083-1 (3.95 Kb)	E. ictaluri	NZ_CP054062	0	1	1	-	-	-

## Sheet: Table S6
	Table S4. Distribution of virulence genes in Edwardsiella ictaluri isolates recovered from Pangasianodon hypophthalmus in Vietnam between 2001 and 2021. Virulence genes were determined based on amino acid sequence homology against the Virulence Factor Database by BLASTp.
	Gene	VF	Category	Ei-104	Ei-103	Ei-84	Ei-80	Ei-77cfu1pp	Ei-71	Ei-69	Ei-85	Ei-89cfu1pp	Ei-90	Ei-96cfu2	Ei-62	Ei-64	Ei-60	Ei-59	Ei-57	Ei-54	Ei-VN5	Ei-110066	Ei-47	Ei-39shipment9	Ei-40shipment7	Ei-46	Ei-45	Ei-E137	Ei-E126	Ei-255	Ei-VN2C02	Ei-180	Ei-224	Ei-31	Grand Total
	acrB	AcrAB System	Antimicrobial Activity/Competitive Advantage	+	+	+	+	+	+	+	+	+	+	+	+	+	+	+	+	+	+	+	+	+	+	+	+	+	+	+	+	+	+	+	31
	cheB	Flagella	Motility	+	+	+	+	+	+	+	+	+	+	+	+	+	+	+	+	+	+	+	+	+	+	+	+	+	+	+	+	+	+	+	31
	cheW	Flagella	Motility	+	+	+	+	+	+	+	+	+	+	+	+	+	+	+	+	+	+	+	+	+	+	+	+	+	+	+	+	+	+	+	31
	cheY	Flagella	Motility	+	+	+	+	+	+	+	+	+	+	+	+	+	+	+	+	+	+	+	+	+	+	+	+	+	+	+	+	+	+	+	31
	clpC	CS31A Capsule-like Antigen	Adherence	+	+	-	-	-	-	-	-	-	-	-	-	+	-	-	-	-	-	-	-	-	-	-	-	-	-	-	-	-	-	-	3
	clpE	CS31A Capsule-like Antigen	Adherence	+	+	-	-	-	-	-	-	-	-	-	-	+	-	-	-	-	-	-	-	-	-	-	-	-	-	-	-	-	-	-	3
	clpF	CS31A Capsule-like Antigen	Adherence	+	+	-	-	-	-	-	-	-	-	-	-	+	-	-	-	-	-	-	-	-	-	-	-	-	-	-	-	-	-	-	3
	clpH	CS31A Capsule-like Antigen	Adherence	+	+	-	-	-	-	-	-	-	-	-	-	+	-	-	-	-	-	-	-	-	-	-	-	-	-	-	-	-	-	-	3
	clpL	CS31A Capsule-like Antigen	Adherence	+	+	-	-	-	-	-	-	-	-	-	-	+	-	-	-	-	-	-	-	-	-	-	-	-	-	-	-	-	-	-	3
	clpV	T6SS	Effector Delivery System	+	+	+	+	+	+	+	+	+	+	+	+	+	+	+	+	+	+	+	+	+	+	+	+	+	+	+	+	+	+	+	31
	ETAE_RS04070 (TyeA)	T3SS	Effector Delivery System	-	-	+	+	+	+	-	+	+	+	-	+	+	+	+	+	+	+	+	-	-	-	-	+	+	-	-	-	+	+	+	20
	ETAE_RS04075 (HrpE)	T3SS	Effector Delivery System	-	-	+	+	+	+	-	+	+	+	-	+	+	+	+	+	+	+	+	-	-	-	-	+	+	-	-	-	+	+	+	20
	ETAE_RS04080 (EsrB)	T3SS	Effector Delivery System	-	-	+	+	+	+	-	+	+	+	-	+	+	+	+	+	+	+	+	-	-	-	-	+	+	-	-	-	+	+	+	20
	ETAE_RS04095 (EscG)	T3SS	Effector Delivery System	-	-	+	+	+	+	-	+	+	+	-	+	+	+	+	+	+	+	+	-	-	-	-	+	+	-	-	-	+	+	+	20
	ETAE_RS04105 (GlxA)	T3SS	Effector Delivery System	-	-	+	+	+	+	-	+	+	+	-	+	+	+	+	+	+	+	+	-	-	-	-	+	+	-	-	-	+	+	+	20
	ETAE_RS04110 (EscE)	T3SS	Effector Delivery System	-	-	+	+	+	+	-	+	+	+	-	+	+	+	+	+	+	+	+	-	-	-	-	+	+	-	-	-	+	+	+	20
	ETAE_RS04120 (EscC)	T3SS	Effector Delivery System	-	-	+	+	+	+	-	+	+	+	-	+	+	+	+	+	+	+	+	-	-	-	-	+	+	-	-	-	+	+	+	20
	ETAE_RS04125 (EsaB)	T3SS	Effector Delivery System	-	-	+	+	+	+	-	+	+	+	-	+	+	+	+	+	+	+	+	-	-	-	-	+	+	-	-	-	+	+	+	20
	ETAE_RS04135	T3SS	Effector Delivery System	-	-	+	+	+	+	-	+	+	+	-	+	+	+	+	+	+	+	+	-	-	-	-	+	+	-	-	-	+	+	+	20
	ETAE_RS04140 (SseE)	T3SS	Effector Delivery System	-	-	+	+	+	+	-	+	+	+	-	+	+	+	+	+	+	+	+	-	-	-	-	+	+	-	-	-	+	+	+	20
	ETAE_RS04155 (SycD/LcrH)	T3SS	Effector Delivery System	-	-	+	+	+	+	-	+	+	+	-	+	+	+	+	+	+	+	+	-	-	-	-	+	+	-	-	-	+	+	+	20
	ETAE_RS04170 (YscQ/HrcQ)	T3SS	Effector Delivery System	-	-	+	+	+	+	-	+	+	+	-	+	+	+	+	+	+	+	+	-	-	-	-	+	+	-	-	-	+	+	+	20
	ETAE_RS04180	T3SS	Effector Delivery System	-	-	+	+	+	+	-	+	+	+	-	+	+	+	+	+	+	+	+	-	-	-	-	+	+	-	-	-	+	+	+	20
	ETAE_RS04185 (FliI)	T3SS	Effector Delivery System	-	-	+	+	+	+	-	+	+	+	-	+	+	+	+	+	+	+	+	-	-	-	-	+	+	-	-	-	+	+	+	20
	ETAE_RS04190 (EscV)	T3SS	Effector Delivery System	-	-	+	+	+	+	-	+	+	+	-	+	+	+	+	+	+	+	+	-	-	-	-	+	+	-	-	-	+	+	+	20
	ETAE_RS04195 (CesT)	T3SS	Effector Delivery System	-	-	+	+	+	+	-	+	+	+	-	+	+	+	+	+	+	+	+	-	-	-	-	+	+	-	-	-	+	+	+	20
	ETAE_RS04215 (EscU)	T3SS	Effector Delivery System	-	-	+	+	+	+	-	+	+	+	-	+	+	+	+	+	+	+	+	-	-	-	-	+	+	-	-	-	+	+	+	20
	ETAE_RS04220 (MltE)	T3SS	Effector Delivery System	-	-	+	+	+	+	-	+	+	+	-	+	+	+	+	+	+	+	+	-	-	-	-	+	+	-	-	-	+	+	+	20
	ETAE_RS04225	T3SS	Effector Delivery System	-	-	+	+	+	+	-	+	+	+	-	+	+	+	+	+	+	+	-	-	-	-	-	+	+	-	-	-	+	+	+	19
	ETAE_RS04230	T3SS	Effector Delivery System	+	-	+	+	+	+	-	+	+	+	-	+	+	+	+	+	+	+	+	-	-	-	-	+	+	-	-	-	+	+	+	21
	ETAE_RS04320 (EthB)*	T5SS	Effector Delivery System	-	+	+	+	+	+	+	+	+	+	+	+	-	+	+	+	+	+	+	+	+	+	+	+	+	+	+	+	+	+	+	29
	ETAE_RS04325 (EthA)*	T5SS	Effector Delivery System	+	+	+	+	+	+	+	+	+	+	+	+	+	+	+	+	+	+	+	+	+	+	+	+	+	+	+	+	+	+	+	31
	ETAE_RS11250 (Hcp)	T6SS	Effector Delivery System	+	+	+	+	+	+	+	+	+	+	+	+	+	+	+	+	+	+	+	+	+	+	+	+	+	+	+	+	+	+	+	31
	ETAE_RS11280 (VgrG)	T6SS	Effector Delivery System	+	+	+	+	+	+	+	+	+	+	+	+	+	+	+	+	+	+	+	+	+	+	+	+	+	+	+	+	+	+	+	31
	ETAE_RS11285 (PAAR)	T6SS	Effector Delivery System	+	+	+	+	+	+	+	+	+	+	+	+	+	+	+	+	+	+	+	+	+	+	+	+	+	+	+	+	+	+	+	31
	ETAE_RS11295 (TssJ)	T6SS	Effector Delivery System	+	+	+	+	+	+	+	+	+	+	+	+	+	+	+	+	+	+	+	+	+	+	+	+	+	+	+	+	+	+	+	31
	ETAE_RS11305 (DotU)	T6SS	Effector Delivery System	+	+	+	+	+	+	+	+	+	+	+	+	+	+	+	+	+	+	+	+	+	+	+	+	+	+	+	+	+	+	+	31
	ETAE_RS11310 (ImpL)	T6SS	Effector Delivery System	+	+	+	+	+	+	+	+	+	+	+	+	+	+	+	+	+	+	+	+	+	+	+	+	+	+	+	+	+	+	+	31
	etfA	Putative Fimbriae	Adherence	+	+	+	+	+	+	+	+	+	+	+	+	+	+	+	+	+	+	+	+	+	+	+	+	+	+	+	+	+	+	+	31
	etfB	Putative Fimbriae	Adherence	+	+	+	+	+	+	+	+	+	+	+	+	+	+	+	+	+	+	+	+	+	+	+	+	+	+	+	+	+	+	+	31
	etfC	Putative Fimbriae	Adherence	+	+	+	+	+	+	+	+	+	+	+	+	+	+	+	+	+	+	+	+	+	+	+	+	+	+	+	+	+	+	+	31
	etfD	Putative Fimbriae	Adherence	+	+	+	+	+	+	+	+	+	+	+	+	+	+	+	+	+	+	+	+	+	+	+	+	+	+	+	+	+	+	+	31
	faeD	K88 Fimbriae	Adherence	+	+	-	-	-	-	-	-	-	-	-	-	+	-	-	-	-	-	-	-	-	-	-	-	-	-	-	-	-	-	-	3
	faeJ	K88 Fimbriae	Adherence	+	+	-	-	-	-	-	-	-	-	-	-	+	-	-	-	-	-	-	-	-	-	-	-	-	-	-	-	-	-	-	3
	flgC	Flagella	Motility	+	+	+	+	+	+	+	+	+	+	+	+	+	+	+	+	+	+	+	+	+	+	+	+	+	+	+	+	+	+	+	31
	flgG	Flagella	Motility	+	+	+	+	+	+	+	+	+	+	+	+	+	+	+	+	+	+	+	+	+	+	+	+	+	+	+	+	+	+	+	31
	flgI	Flagella	Motility	+	+	+	+	+	+	+	+	+	+	+	+	+	+	+	+	+	+	+	+	+	+	+	+	+	+	+	+	+	+	+	31
	flhA	Flagella	Motility	+	+	+	+	+	+	+	+	+	+	+	+	+	+	+	+	+	+	+	+	+	+	+	+	+	+	+	+	+	+	+	31
	flhD	Peritrichous Flagella	Motility	+	+	+	+	+	+	+	+	+	+	+	+	+	+	+	+	+	+	+	+	+	+	+	+	+	+	+	+	-	+	+	30
	fliA	Flagella	Motility	+	+	+	+	+	+	+	+	+	+	+	+	+	+	+	+	+	+	+	+	+	+	+	+	+	+	+	+	+	+	+	31
	fliG	Flagella	Motility	+	+	+	+	+	+	+	+	+	+	+	+	+	+	+	+	+	+	+	+	+	+	+	+	+	+	+	+	+	+	+	31
	fliI	Peritrichous Flagella	Motility	+	+	+	+	+	+	+	+	+	+	+	+	+	+	+	+	+	+	+	+	+	+	+	+	+	+	+	+	+	+	+	31
	fliM	Flagella	Motility	+	+	+	+	+	+	+	+	+	+	+	+	+	+	+	+	+	+	+	+	+	+	+	+	+	+	+	+	+	+	+	31
	fliP	Flagella	Motility	+	+	+	+	+	+	+	+	+	+	+	+	+	+	+	+	+	+	+	+	+	+	+	+	+	+	+	+	+	+	+	31
	fliQ	Flagella	Motility	+	-	+	+	+	+	+	+	+	+	+	+	+	+	+	+	+	+	+	+	+	+	+	+	+	+	+	+	+	+	+	30
	fur	Ferric Uptake Regulator (Fur)	Regulation	+	+	+	+	+	+	+	+	+	+	+	+	+	+	+	+	+	+	+	+	+	+	+	+	+	+	+	+	+	+	+	31
	gndA	Capsule	Immune Modulation	+	+	+	+	+	+	+	+	+	+	+	+	+	+	+	+	+	+	+	+	+	+	+	+	+	+	+	+	+	+	+	31
	kdsA	LPS	Immune Modulation	+	+	+	+	+	+	+	+	+	+	+	+	+	+	+	+	+	+	+	+	+	+	+	+	+	+	+	+	+	+	+	31
	motA	Flagella	Motility	-	-	-	-	-	-	-	-	-	-	-	-	-	-	-	-	-	-	-	-	-	-	-	-	-	-	+	+	-	+	-	3
	rcsB	RcsAB System	Regulation	+	+	+	+	+	+	+	+	+	+	+	+	+	+	+	+	+	+	+	+	+	+	+	+	+	+	+	+	+	+	+	31
	rpoS	RpoS	Regulation	+	+	+	+	+	+	+	+	+	+	+	+	+	+	+	+	+	+	+	+	+	+	+	+	+	+	+	+	+	+	+	31
	sctD	T3SS	Effector Delivery System	-	-	+	+	+	+	-	+	+	+	-	+	+	+	+	+	+	+	+	-	-	-	-	+	+	-	-	-	+	+	+	20
	sctF	T3SS	Effector Delivery System	-	-	+	+	+	+	-	+	+	+	-	+	+	+	+	+	+	+	+	-	-	-	-	+	+	-	-	-	+	+	+	20
	sctJ	T3SS	Effector Delivery System	-	-	+	+	+	+	-	+	+	+	-	+	+	+	+	+	+	+	+	-	-	-	-	+	+	-	-	-	+	+	+	20
	sctR	T3SS	Effector Delivery System	-	-	+	+	+	+	-	+	+	+	-	+	+	+	+	+	+	+	+	-	-	-	-	+	+	-	-	-	+	+	+	20
	sctS	T3SS	Effector Delivery System	-	-	+	+	+	+	-	+	+	+	-	+	+	+	+	+	+	+	+	-	-	-	-	+	+	-	-	-	+	+	+	20
	sctT	T3SS	Effector Delivery System	-	-	+	+	+	+	-	+	+	+	-	+	+	+	+	+	+	+	+	-	-	-	-	+	+	-	-	-	+	+	+	20
	tssA	T6SS	Effector Delivery System	+	+	+	+	+	+	+	+	+	+	+	+	+	+	+	+	+	+	+	+	+	+	+	+	+	+	+	+	+	+	+	31
	tssC	T6SS	Effector Delivery System	+	+	+	+	+	+	+	+	+	+	+	+	+	+	+	+	+	+	+	+	+	+	+	+	+	+	+	+	+	+	+	31
	tssE	T6SS	Effector Delivery System	+	+	+	+	+	+	+	+	+	+	+	+	+	+	+	+	+	+	+	+	+	+	+	+	+	+	+	+	+	+	+	31
	tssF	T6SS	Effector Delivery System	+	+	+	+	+	+	+	+	+	+	+	+	+	+	+	+	+	+	+	+	+	+	+	+	+	+	+	+	+	+	+	31
	tssG	T6SS	Effector Delivery System	+	+	+	+	+	+	+	+	+	+	+	+	+	+	+	+	+	+	+	+	+	+	+	+	+	+	+	+	+	+	+	31
	tssH	T6SS	Effector Delivery System	+	+	+	+	+	+	+	+	+	+	+	+	+	+	+	+	+	+	+	+	+	+	+	+	+	+	+	+	+	+	+	31
	tssK	T6SS	Effector Delivery System	+	+	+	+	+	+	+	+	+	+	+	+	+	+	+	+	+	+	+	+	+	+	+	+	+	+	+	+	+	+	+	31
	tufA	Elongation Factor-Tu	Adherence	+	+	+	+	+	+	+	+	+	+	+	+	+	+	+	+	+	+	+	+	+	+	+	+	+	+	+	+	+	+	+	31
	ugd	Capsule	Immune Modulation	+	+	+	+	+	+	+	+	+	+	+	+	+	+	+	+	+	+	+	+	+	+	+	+	+	+	+	+	+	+	+	31
	Grand Total			49	48	68	68	68	68	42	68	68	68	42	68	74	68	68	68	68	68	67	42	42	42	42	68	68	42	43	43	67	69	68	-
	* Genes were found to be identical to E. ictaluri EihA-B hemolysin genes

## Sheet: Figure S1
	Figure S1. Number of core and total (pan-genome) genes across 31 Edwardsiella ictaluri isolates recovered from Pangasianodon hypophthalmus in Vietnam between 2001 and 2021.

## Sheet: Figure S2
	Figure S2. Dot plot analysis of a 4.0-4.8 Kb plasmid in Edwardsiella ictaluri recovered from Pangasianodon hypophthalmus in Vietnam between 2001 and 2021. Dot plots of isolates are ordered by year from top left (2002) to bottom right (2021). The plasmid pEi-31-4.0 was used as the reference genome and aligned with query genomes using MUMmer. Dot plots were generated in R using ggplot2 (see methods…

## Sheet: Figure S3
	Figure S3. Dot plot analysis of a IncA/C2_1-type plasmid in Edwardsiella ictaluri recovered from Pangasianodon hypophthalmus in Vietnam between 2001 and 2021. Dot plots of isolates are ordered by year from top left (2002) to bottom right (2021). The plasmid pEi-31-130.1 was used as the reference genome and aligned with query genomes using MUMmer. Dot plots were generated in R using ggplot2 (see m…

[truncated: 3 more sheets: Figure S4, Figure S5, Figure S6]
